# Supplementary material for: Heat stress reprograms herbivory-induced defense responses in potato plants
Source: BMC Plant Biol. 2024 Jul 17;24:677. doi: 10.1186/s12870-024-05404-x (PMC11253553; doi:10.1186/s12870-024-05404-x)
Supplement: Supplementary file 2 — Supplementary Material 2 [file 12870_2024_5404_MOESM2_ESM.xlsx]

## Sheet: Supplementary Table S1
Supplementary Table S1-Primer information for gene clone, RNA interference and qRT-PCR
Gene_id	Gene_symbol	Primer name	Primer sequence (5'-3')					cDNA (bp)
PGSC0003DMG401012679	StAOC	F	CAGCAATGGCCACTGTTTCC					758	F/R are primers for StAOC gene clone.
		R	GCACATCAACACCCCCACTT
		RNAiF1	tttggagaggacacgctcgagAACTAACACTGAAGTTCAAGAACTTAGTGT					250	RNAiF/R are primers for StAOC RNA interference. Enzyme cutting sites were marked in red.
		RNAiR1	tggggtaccgaattcctcgagGCCGAAGTAGAAGCTGTAAACAGC
		RNAiF2	gataagcttggatcctctagaGCCGAAGTAGAAGCTGTAAACAGC					250
		RNAiR2	tcattaaagcaggactctagaAACTAACACTGAAGTTCAAGAACTTAGTGT
		RT-F	TACGGTCAAATCGCCGTTCA						RT-F/R are primers for qRT-PCR.
		RT-R	GAACCGCCGTACACAACAAC
G46933	StCOI1	RT-F	GCTGGTTTTGCTTGACCGAG
		RT-R	GCCGGACATAGAGGGCAAAT
PGSC0003DMG400027611	StHSP70	RT-F	GAGCTGGGAGATAAGGTGCC
		RT-R	GAGACTGTCCCAGCTGCATT
PGSC0003DMG400003219	StHSP26CP	RT-F	ACGACTAGGCTGGTAGCTCA
		RT-R	CATCCTTGTAGGACGGCGTT
PGSC0003DMG400046726	StFbox	RT-F	AGTTCCCAGTAATGGCGGTG
		RT-R	TCGTCATCCGTTGCAACTCT
PGSC0003DMG400013752	StMYB	RT-F	AAAGAGCTGCAGATTAAGATGGC
		RT-R	GAGAGATGTGTGCCAGTGATTTT
PGSC0003DMG400041220	StCysteine	RT-F	GATGCAATGCACAAGGGACC
		RT-R	GGACTCGACATCCTTTCCTGT
PGSC0003DMG400029829	StEF3d	RT-F	GGAGCACAGGAGAAGATGAAGGAG
		RT-R	CGTTGGTGAATGCGGCAGTAGG
