# Supplementary material for: Heat stress reprograms herbivory-induced defense responses in potato plants
Source: BMC Plant Biol. 2024 Jul 17;24:677. doi: 10.1186/s12870-024-05404-x (PMC11253553; doi:10.1186/s12870-024-05404-x)
Supplement: Supplementary file 3 — Supplementary Material 3 [file 12870_2024_5404_MOESM3_ESM.xlsx]

## Sheet: Supplementary Table S2
Supplementary Table S2-Annotation from protein coding sequences in Solanmun tuberosum
Gene_id	Seed_ortholog	EggNOG_OGs	Max_annotion_level	COG_category	Description	Preferred_name	GOs	EC	KEGG_ko	KEGG_Pathway	KEGG_Module	KEGG_Reaction	KEGG_rclass	BRITE	PFAMs
PGSC0003DMG400031695	4113.PGSC0003DMT400081135	KOG1981@1|root,KOG1981@2759|Eukaryota	2759|Eukaryota	A	regulation of sperm capacitation	-	-	-	-	-	-	-	-	-	Tcp11
PGSC0003DMG400031696	4113.PGSC0003DMT400081136	COG2124@1|root,KOG0156@2759|Eukaryota	2759|Eukaryota	Q	iron ion binding	-	GO:0003674,GO:0003824,GO:0004497,GO:0005575,GO:0008150,GO:0008152,GO:0009058,GO:0016020,GO:0016491,GO:0016705,GO:0016709,GO:0019748,GO:0044550,GO:0055114	1.14.13.121,1.14.14.1,1.14.14.19,1.14.14.32	ko:K00512,ko:K07418,ko:K15472	ko00140,ko00590,ko00591,ko00909,ko01100,ko01110,ko04212,ko04726,ko04750,ko04913,ko04917,ko04927,ko04934,map00140,map00590,map00591,map00909,map01100,map01110,map04212,map04726,map04750,map04913,map04917,map04927,map04934	M00109,M00110	R02211,R03783,R04852,R04853,R07042,R07043,R07044,R07045,R07046,R07048,R07050,R07051,R07052,R07055,R07056,R08517,R08518,R09576,R09577,R10073	RC00607,RC00660,RC00923,RC01184,RC01222,RC01710,RC01711,RC01723,RC01725,RC01963,RC02077,RC03044	ko00000,ko00001,ko00002,ko00199,ko01000	p450
PGSC0003DMG400033541	4113.PGSC0003DMT400083698	2CVAC@1|root,2RRMM@2759|Eukaryota,38A98@33090|Viridiplantae,3GV2F@35493|Streptophyta,44UFU@71274|asterids	35493|Streptophyta	-	-	-	-	-	-	-	-	-	-	-	-
PGSC0003DMG400034278	4081.Solyc01g105850.2.1	28MUD@1|root,2QUH3@2759|Eukaryota,37M76@33090|Viridiplantae,3G7DK@35493|Streptophyta	35493|Streptophyta	S	synthase	-	GO:0001101,GO:0003674,GO:0003824,GO:0005575,GO:0005622,GO:0005623,GO:0005737,GO:0005829,GO:0006629,GO:0006714,GO:0006720,GO:0006721,GO:0006950,GO:0008150,GO:0008152,GO:0008299,GO:0008610,GO:0009058,GO:0009507,GO:0009532,GO:0009536,GO:0009570,GO:0009605,GO:0009607,GO:0009611,GO:0009625,GO:0009719,GO:0009725,GO:0009753,GO:0009975,GO:0009987,GO:0010033,GO:0010333,GO:0010334,GO:0016098,GO:0016099,GO:…	4.2.3.105,4.2.3.106,4.2.3.108,4.2.3.111,4.2.3.117,4.2.3.15,4.2.3.16,4.2.3.27	ko:K07385,ko:K12467,ko:K12742,ko:K18108,ko:K19968,ko:K21925	ko00900,ko00902,ko01100,ko01110,map00900,map00902,map01100,map01110	-	R02009,R02013,R06421,R06422,R08199,R09972	RC00637,RC01512,RC02304,RC02771,RC02773	ko00000,ko00001,ko01000	Terpene_synth,Terpene_synth_C
PGSC0003DMG400032070	4113.PGSC0003DMT400081696	2CNQM@1|root,2QXH2@2759|Eukaryota,37RKB@33090|Viridiplantae,3GGV5@35493|Streptophyta	35493|Streptophyta	-	-	-	-	-	ko:K17592	-	-	-	-	ko00000,ko01009	-
PGSC0003DMG400032759	4113.PGSC0003DMT400040632	COG0438@1|root,2QSN0@2759|Eukaryota,37S7Q@33090|Viridiplantae,3G830@35493|Streptophyta,44FSP@71274|asterids	35493|Streptophyta	M	Glycosyl transferase 4-like domain	-	GO:0003674,GO:0003824,GO:0005575,GO:0016020,GO:0016740,GO:0016757	-	-	-	-	-	-	-	Glyco_transf_4,Glycos_transf_1
PGSC0003DMG400032467	4113.PGSC0003DMT400073541	2EHHJ@1|root,2SN5Q@2759|Eukaryota,37ZQY@33090|Viridiplantae,3GPKB@35493|Streptophyta,44N7B@71274|asterids	35493|Streptophyta	G	Phosphoglycerate mutase family	-	-	-	-	-	-	-	-	-	His_Phos_1
PGSC0003DMG400034081	4113.PGSC0003DMT400084469	COG5325@1|root,KOG0811@2759|Eukaryota,37PJK@33090|Viridiplantae,3G7ZP@35493|Streptophyta,44PI3@71274|asterids	35493|Streptophyta	U	Syntaxin-like protein	-	GO:0000149,GO:0000325,GO:0003674,GO:0005484,GO:0005488,GO:0005515,GO:0005575,GO:0005622,GO:0005623,GO:0005737,GO:0005773,GO:0005774,GO:0006810,GO:0006886,GO:0006906,GO:0006996,GO:0008104,GO:0008150,GO:0009605,GO:0009606,GO:0009628,GO:0009629,GO:0009630,GO:0009657,GO:0009660,GO:0009705,GO:0009959,GO:0009987,GO:0010118,GO:0012505,GO:0015031,GO:0015833,GO:0016020,GO:0016021,GO:0016043,GO:0016050,GO:…	-	ko:K08488	ko04130,ko04145,map04130,map04145	-	-	-	ko00000,ko00001,ko04131,ko04147	SNARE,Syntaxin,Syntaxin_2
PGSC0003DMG400033320	4113.PGSC0003DMT400083452	COG0457@1|root,KOG1126@2759|Eukaryota,37KQ2@33090|Viridiplantae,3GD2S@35493|Streptophyta,44EED@71274|asterids	35493|Streptophyta	D	Tetratricopeptide repeat	-	GO:0000003,GO:0000151,GO:0000152,GO:0003006,GO:0005575,GO:0005622,GO:0005623,GO:0005634,GO:0005680,GO:0005737,GO:0005819,GO:0005856,GO:0007275,GO:0007346,GO:0008150,GO:0009504,GO:0009653,GO:0009719,GO:0009725,GO:0009733,GO:0009790,GO:0009791,GO:0009793,GO:0009888,GO:0009933,GO:0009987,GO:0010014,GO:0010015,GO:0010033,GO:0010071,GO:0010154,GO:0015630,GO:0022414,GO:0022622,GO:0030154,GO:0031461,GO:…	-	ko:K03350	ko04110,ko04111,ko04113,ko04114,ko04120,ko04914,ko05166,map04110,map04111,map04113,map04114,map04120,map04914,map05166	M00389	-	-	ko00000,ko00001,ko00002,ko01009,ko03036,ko04121	ANAPC3,TPR_1,TPR_16,TPR_19,TPR_2,TPR_8
PGSC0003DMG400031714	4113.PGSC0003DMT400001948	KOG0498@1|root,KOG0498@2759|Eukaryota,37M4X@33090|Viridiplantae,3GCEZ@35493|Streptophyta,44ITP@71274|asterids	35493|Streptophyta	P	cyclic nucleotide-gated ion channel	-	GO:0003674,GO:0005215,GO:0005216,GO:0005244,GO:0005249,GO:0005261,GO:0005267,GO:0005575,GO:0005623,GO:0005886,GO:0005887,GO:0006810,GO:0006811,GO:0006812,GO:0006813,GO:0008150,GO:0008324,GO:0009987,GO:0015075,GO:0015077,GO:0015079,GO:0015267,GO:0015318,GO:0015672,GO:0016020,GO:0016021,GO:0022803,GO:0022832,GO:0022836,GO:0022838,GO:0022839,GO:0022843,GO:0022857,GO:0022890,GO:0030001,GO:0031224,GO:…	-	ko:K05391	ko04626,map04626	-	-	-	ko00000,ko00001,ko04040	Ion_trans,cNMP_binding
PGSC0003DMG400031715	4113.PGSC0003DMT400008022	COG3491@1|root,KOG0143@2759|Eukaryota	2759|Eukaryota	V	oxidoreductase activity	-	-	-	-	-	-	-	-	-	-
PGSC0003DMG400033006	4113.PGSC0003DMT400082996	COG1957@1|root,KOG2938@2759|Eukaryota,37HYC@33090|Viridiplantae,3G9BH@35493|Streptophyta,44N07@71274|asterids	35493|Streptophyta	F	Inosine-uridine preferring nucleoside hydrolase	-	-	-	ko:K14319	ko03013,map03013	M00427	-	-	ko00000,ko00001,ko00002,ko03019	IU_nuc_hydro
PGSC0003DMG400034293	4113.PGSC0003DMT400084705	COG1112@1|root,KOG1802@2759|Eukaryota,37NPU@33090|Viridiplantae,3G8QY@35493|Streptophyta,44BBZ@71274|asterids	35493|Streptophyta	A	Regulator of nonsense transcripts 1 homolog	-	-	-	ko:K14326	ko03013,ko03015,map03013,map03015	M00430	-	-	ko00000,ko00001,ko00002,ko01000,ko03019	AAA_11,AAA_12,ResIII,UPF1_Zn_bind
PGSC0003DMG400032595	4098.XP_009600042.1	COG2801@1|root,KOG0017@2759|Eukaryota,37R6P@33090|Viridiplantae,3G8BW@35493|Streptophyta,44T82@71274|asterids	35493|Streptophyta	L	Uncharacterized protein K02A2.6-like	-	-	-	-	-	-	-	-	-	G-patch,RVT_1,RVT_3,Retrotrans_gag,rve
PGSC0003DMG400033944	4113.PGSC0003DMT400017215	2915Y@1|root,2R81S@2759|Eukaryota,3889Z@33090|Viridiplantae,3GZ3S@35493|Streptophyta,44U5I@71274|asterids	4113.PGSC0003DMT400017215|-	S	function	-	-	-	-	-	-	-	-	-	-
PGSC0003DMG400034089	4113.PGSC0003DMT400084478	KOG4197@1|root,KOG4197@2759|Eukaryota,37PE8@33090|Viridiplantae,3GAQW@35493|Streptophyta,44CWH@71274|asterids	35493|Streptophyta	S	Pentatricopeptide repeat-containing protein	-	-	-	-	-	-	-	-	-	DYW_deaminase,PPR,PPR_2
PGSC0003DMG400033855	4113.PGSC0003DMT400084168	KOG4197@1|root,KOG4197@2759|Eukaryota,37S0P@33090|Viridiplantae,3GAM7@35493|Streptophyta,44C5X@71274|asterids	35493|Streptophyta	S	Ppx/GppA phosphatase family	-	-	-	ko:K15442	-	-	-	-	ko00000,ko03016	HD,Ppx-GppA
PGSC0003DMG400032766	4113.PGSC0003DMT400082693	KOG0167@1|root,KOG0167@2759|Eukaryota,37N73@33090|Viridiplantae,3G7NU@35493|Streptophyta,44FRS@71274|asterids	35493|Streptophyta	S	Spotted leaf protein	-	GO:0003674,GO:0003824,GO:0004842,GO:0005575,GO:0005622,GO:0005623,GO:0005634,GO:0005737,GO:0006464,GO:0006807,GO:0008150,GO:0008152,GO:0009787,GO:0009966,GO:0009987,GO:0010029,GO:0010119,GO:0010646,GO:0016567,GO:0016740,GO:0019538,GO:0019787,GO:0023051,GO:0032446,GO:0036211,GO:0043170,GO:0043226,GO:0043227,GO:0043229,GO:0043231,GO:0043412,GO:0044237,GO:0044238,GO:0044260,GO:0044267,GO:0044424,GO:…	-	-	-	-	-	-	-	Arm,U-box
PGSC0003DMG400033554	4081.Solyc03g013250.2.1	29WPK@1|root,2RXPX@2759|Eukaryota,37TUN@33090|Viridiplantae,3GI1Y@35493|Streptophyta,44JYG@71274|asterids	35493|Streptophyta	-	-	-	-	-	-	-	-	-	-	-	-
PGSC0003DMG400031910	4113.PGSC0003DMT400081533	COG2124@1|root,KOG0156@2759|Eukaryota	2759|Eukaryota	Q	iron ion binding	-	-	1.14.14.40	ko:K12153	ko00460,ko00966,ko01110,ko01210,map00460,map00966,map01110,map01210	-	R08652,R09578,R09579,R09580,R09581	RC00365,RC01918,RC01936,RC02295	ko00000,ko00001,ko00199,ko01000	p450
PGSC0003DMG400031568	4113.PGSC0003DMT400084522	28MUD@1|root,2QUCN@2759|Eukaryota,37ICK@33090|Viridiplantae,3GA96@35493|Streptophyta	35493|Streptophyta	S	synthase	-	GO:0003674,GO:0003824,GO:0005575,GO:0005622,GO:0005623,GO:0005737,GO:0005777,GO:0005911,GO:0006629,GO:0006644,GO:0006714,GO:0006720,GO:0006721,GO:0006793,GO:0006796,GO:0006950,GO:0008150,GO:0008152,GO:0008299,GO:0008610,GO:0009058,GO:0009506,GO:0009605,GO:0009607,GO:0009611,GO:0009975,GO:0009987,GO:0010333,GO:0010334,GO:0016106,GO:0016114,GO:0016829,GO:0016835,GO:0016838,GO:0019637,GO:0030054,GO:…	4.2.3.104,4.2.3.40,4.2.3.57,4.2.3.69,4.2.3.75,4.2.3.78,4.2.3.79,4.2.3.88	ko:K14184,ko:K15795,ko:K15799,ko:K15803,ko:K18117	ko00909,ko01100,ko01110,map00909,map01100,map01110	-	R07648,R08373,R08541,R09614,R09620,R10598,R10599	RC02179,RC02180,RC02425,RC02581,RC02777,RC03207,RC03208	ko00000,ko00001,ko01000	Terpene_synth,Terpene_synth_C
PGSC0003DMG400033556	4113.PGSC0003DMT400083714	COG1199@1|root,KOG1132@2759|Eukaryota,37HFH@33090|Viridiplantae,3GEVA@35493|Streptophyta,44IYH@71274|asterids	35493|Streptophyta	L	Regulator of telomere elongation helicase 1	RTEL1	GO:0000018,GO:0000723,GO:0000725,GO:0005575,GO:0005622,GO:0005623,GO:0005737,GO:0005739,GO:0006139,GO:0006259,GO:0006260,GO:0006261,GO:0006281,GO:0006282,GO:0006298,GO:0006310,GO:0006725,GO:0006807,GO:0006950,GO:0006974,GO:0006996,GO:0007275,GO:0008150,GO:0008152,GO:0009058,GO:0009059,GO:0009555,GO:0009892,GO:0009987,GO:0010569,GO:0010605,GO:0016043,GO:0019219,GO:0019222,GO:0022622,GO:0031323,GO:…	3.6.4.12	ko:K11136	-	-	-	-	ko00000,ko01000,ko03032	DEAD_2,Helicase_C_2
PGSC0003DMG400032481	4113.PGSC0003DMT400082336	COG0534@1|root,KOG1347@2759|Eukaryota,37QRG@33090|Viridiplantae,3GCE0@35493|Streptophyta,44QM8@71274|asterids	35493|Streptophyta	V	MatE	-	GO:0005575,GO:0005622,GO:0005623,GO:0005737,GO:0005773,GO:0008150,GO:0008152,GO:0009058,GO:0009812,GO:0009813,GO:0043226,GO:0043227,GO:0043229,GO:0043231,GO:0044424,GO:0044444,GO:0044464,GO:0071704,GO:1901576	-	ko:K03327	-	-	-	-	ko00000,ko02000	MatE
PGSC0003DMG400032482	4113.PGSC0003DMT400038202	COG2124@1|root,KOG0156@2759|Eukaryota,37N5Y@33090|Viridiplantae,3GGFD@35493|Streptophyta,44QYR@71274|asterids	35493|Streptophyta	Q	Cytochrome p450	-	GO:0003674,GO:0003824,GO:0004497,GO:0005488,GO:0005515,GO:0005575,GO:0005622,GO:0005623,GO:0005737,GO:0005739,GO:0005783,GO:0005886,GO:0006725,GO:0008150,GO:0008152,GO:0009058,GO:0009698,GO:0009699,GO:0009804,GO:0009805,GO:0009808,GO:0009809,GO:0009812,GO:0009813,GO:0009987,GO:0012505,GO:0016020,GO:0016491,GO:0016705,GO:0016709,GO:0018130,GO:0019438,GO:0019748,GO:0042802,GO:0043226,GO:0043227,GO:…	1.14.13.36	ko:K09754	ko00940,ko00941,ko00945,ko01100,ko01110,map00940,map00941,map00945,map01100,map01110	M00039	R04342,R06582	RC00046	ko00000,ko00001,ko00002,ko00199,ko01000	p450
PGSC0003DMG400032483	4113.PGSC0003DMT400082338	COG5259@1|root,KOG1279@2759|Eukaryota,37RQ0@33090|Viridiplantae,3G8XD@35493|Streptophyta,44HAR@71274|asterids	35493|Streptophyta	B	SWIRM-associated region 1	-	GO:0000228,GO:0000785,GO:0000790,GO:0005575,GO:0005622,GO:0005623,GO:0005634,GO:0005694,GO:0006325,GO:0006338,GO:0006996,GO:0008150,GO:0009987,GO:0016043,GO:0016514,GO:0031974,GO:0031981,GO:0032991,GO:0043226,GO:0043227,GO:0043228,GO:0043229,GO:0043231,GO:0043232,GO:0043233,GO:0044422,GO:0044424,GO:0044427,GO:0044428,GO:0044446,GO:0044454,GO:0044464,GO:0051276,GO:0070013,GO:0070603,GO:0071840,GO:…	-	ko:K11649	ko04714,ko05225,map04714,map05225	-	-	-	ko00000,ko00001,ko03021,ko03036	Myb_DNA-binding,SURF2,SWIRM,SWIRM-assoc_1
PGSC0003DMG400033718	4113.PGSC0003DMT400084022	COG0515@1|root,KOG1187@2759|Eukaryota,37MEY@33090|Viridiplantae,3GC2U@35493|Streptophyta,44PET@71274|asterids	35493|Streptophyta	T	Conserved gene of	-	-	-	-	-	-	-	-	-	GUB_WAK_bind,Pkinase,Pkinase_Tyr
PGSC0003DMG400032813	4113.PGSC0003DMT400082779	COG1902@1|root,KOG0134@2759|Eukaryota	2759|Eukaryota	C	FMN binding	-	-	1.3.1.42	ko:K05894	ko00592,ko01100,ko01110,map00592,map01100,map01110	M00113	R03401	RC00921	ko00000,ko00001,ko00002,ko01000	Oxidored_FMN
PGSC0003DMG400032084	4113.PGSC0003DMT400081713	2CGU3@1|root,2QQK0@2759|Eukaryota,37Q4E@33090|Viridiplantae,3GGC2@35493|Streptophyta,44HEH@71274|asterids	35493|Streptophyta	S	Protein of unknown function (DUF642)	-	-	-	-	-	-	-	-	-	DUF642
PGSC0003DMG400031725	4113.PGSC0003DMT400081173	COG1222@1|root,KOG0651@2759|Eukaryota,37JGK@33090|Viridiplantae,3G7WK@35493|Streptophyta,44HDR@71274|asterids	35493|Streptophyta	O	26S protease regulatory subunit	RPT4A	GO:0000502,GO:0003674,GO:0003824,GO:0005488,GO:0005515,GO:0005575,GO:0005618,GO:0005622,GO:0005623,GO:0005634,GO:0005730,GO:0005737,GO:0005829,GO:0005838,GO:0005886,GO:0005911,GO:0006355,GO:0006357,GO:0006508,GO:0006511,GO:0006807,GO:0006950,GO:0008134,GO:0008150,GO:0008152,GO:0008540,GO:0009056,GO:0009057,GO:0009506,GO:0009889,GO:0009891,GO:0009893,GO:0009894,GO:0009896,GO:0009987,GO:0010033,GO:…	-	ko:K03064	ko03050,ko05169,map03050,map05169	M00341	-	-	ko00000,ko00001,ko00002,ko03051	AAA
PGSC0003DMG400032085	4113.PGSC0003DMT400081714	COG0465@1|root,KOG0731@2759|Eukaryota	2759|Eukaryota	O	metalloendopeptidase activity	-	GO:0003674,GO:0003824,GO:0004176,GO:0005575,GO:0005622,GO:0005623,GO:0005737,GO:0005739,GO:0006508,GO:0006807,GO:0008150,GO:0008152,GO:0008233,GO:0008237,GO:0009507,GO:0009526,GO:0009536,GO:0009941,GO:0016462,GO:0016787,GO:0016817,GO:0016818,GO:0016887,GO:0017111,GO:0019538,GO:0031967,GO:0031975,GO:0042623,GO:0043170,GO:0043226,GO:0043227,GO:0043229,GO:0043231,GO:0044238,GO:0044422,GO:0044424,GO:…	-	-	-	-	-	-	-	AAA,FtsH_ext
PGSC0003DMG400001287	4113.PGSC0003DMT400003251	COG0076@1|root,KOG1383@2759|Eukaryota,37PA0@33090|Viridiplantae,3GGE7@35493|Streptophyta,44PVI@71274|asterids	35493|Streptophyta	E	Glutamate decarboxylase	-	GO:0003674,GO:0003824,GO:0004351,GO:0005488,GO:0005515,GO:0005516,GO:0005575,GO:0005622,GO:0005623,GO:0005634,GO:0005737,GO:0005829,GO:0008150,GO:0010035,GO:0010038,GO:0016829,GO:0016830,GO:0016831,GO:0042221,GO:0043226,GO:0043227,GO:0043229,GO:0043231,GO:0044424,GO:0044444,GO:0044464,GO:0046686,GO:0050896	4.1.1.15	ko:K01580	ko00250,ko00410,ko00430,ko00650,ko01100,ko01110,ko01120,ko02024,ko04727,ko04940,map00250,map00410,map00430,map00650,map01100,map01110,map01120,map02024,map04727,map04940	M00027	R00261,R00489,R01682,R02466	RC00299	ko00000,ko00001,ko00002,ko01000	Pyridoxal_deC
PGSC0003DMG400008807	3649.evm.model.supercontig_8.77	28XQW@1|root,2R4I5@2759|Eukaryota,37PBI@33090|Viridiplantae,3G9FA@35493|Streptophyta,3HSWY@3699|Brassicales	35493|Streptophyta	S	HAUS augmin-like complex subunit 3 isoform X1	-	GO:0000226,GO:0005575,GO:0005622,GO:0005623,GO:0005634,GO:0005737,GO:0005819,GO:0005856,GO:0006996,GO:0007010,GO:0007017,GO:0007049,GO:0007051,GO:0008150,GO:0009524,GO:0009987,GO:0015630,GO:0016043,GO:0022402,GO:0022607,GO:0043226,GO:0043227,GO:0043228,GO:0043229,GO:0043231,GO:0043232,GO:0044085,GO:0044422,GO:0044424,GO:0044430,GO:0044444,GO:0044446,GO:0044464,GO:0051225,GO:0070925,GO:0071840,GO:…	-	ko:K16586	-	-	-	-	ko00000,ko03036	HAUS-augmin3
PGSC0003DMG400024448	102107.XP_008236673.1	2EJTK@1|root,2SPWG@2759|Eukaryota,3800M@33090|Viridiplantae	33090|Viridiplantae	T	Toll - interleukin 1 - resistance	-	-	-	-	-	-	-	-	-	TIR
PGSC0003DMG400034094	4113.PGSC0003DMT400055030	KOG3014@1|root,KOG3014@2759|Eukaryota,37KAC@33090|Viridiplantae,3GE73@35493|Streptophyta,44IFA@71274|asterids	35493|Streptophyta	L	zinc-finger of acetyl-transferase ESCO	-	GO:0000003,GO:0000070,GO:0000278,GO:0000280,GO:0000724,GO:0000725,GO:0000819,GO:0003002,GO:0003006,GO:0003674,GO:0003824,GO:0005575,GO:0005622,GO:0005623,GO:0005634,GO:0006139,GO:0006259,GO:0006281,GO:0006302,GO:0006310,GO:0006725,GO:0006807,GO:0006950,GO:0006974,GO:0006996,GO:0007049,GO:0007059,GO:0007062,GO:0007135,GO:0007275,GO:0007389,GO:0008150,GO:0008152,GO:0009553,GO:0009790,GO:0009791,GO:…	-	ko:K11268	-	-	-	-	ko00000,ko01000,ko03036	Acetyltransf_13,zf-C2H2_3
PGSC0003DMG400034300	4113.PGSC0003DMT400084715	COG1215@1|root,2QS7H@2759|Eukaryota,37K8G@33090|Viridiplantae,3GCG0@35493|Streptophyta,44DHH@71274|asterids	35493|Streptophyta	G	Belongs to the glycosyltransferase 2 family	-	GO:0000271,GO:0000278,GO:0000281,GO:0000910,GO:0003674,GO:0003824,GO:0005575,GO:0005622,GO:0005623,GO:0005737,GO:0005783,GO:0005794,GO:0005886,GO:0005975,GO:0005976,GO:0006073,GO:0007049,GO:0008150,GO:0008152,GO:0009058,GO:0009059,GO:0009250,GO:0009832,GO:0009833,GO:0009987,GO:0012505,GO:0016020,GO:0016051,GO:0016740,GO:0016757,GO:0016758,GO:0016759,GO:0022402,GO:0030243,GO:0030244,GO:0033692,GO:…	-	-	-	-	-	-	-	Cellulose_synt
PGSC0003DMG400002479	4113.PGSC0003DMT400006337	COG0058@1|root,KOG2099@2759|Eukaryota,37R36@33090|Viridiplantae,3GBRD@35493|Streptophyta,44C50@71274|asterids	35493|Streptophyta	G	Phosphorylase is an important allosteric enzyme in carbohydrate metabolism. Enzymes from different sources differ in their regulatory mechanisms and in their natural substrates. However, all known phosphorylases share catalytic and structural properties	-	GO:0000272,GO:0001101,GO:0003674,GO:0003824,GO:0004645,GO:0005488,GO:0005515,GO:0005575,GO:0005622,GO:0005623,GO:0005737,GO:0005975,GO:0005976,GO:0005977,GO:0005980,GO:0006073,GO:0006091,GO:0006112,GO:0006950,GO:0008144,GO:0008150,GO:0008152,GO:0008184,GO:0009056,GO:0009057,GO:0009251,GO:0009266,GO:0009414,GO:0009415,GO:0009501,GO:0009507,GO:0009532,GO:0009536,GO:0009570,GO:0009628,GO:0009987,GO:…	2.4.1.1	ko:K00688	ko00500,ko01100,ko01110,ko02026,ko04217,ko04910,ko04922,ko04931,map00500,map01100,map01110,map02026,map04217,map04910,map04922,map04931	-	R02111	-	ko00000,ko00001,ko01000	Phosphorylase
PGSC0003DMG400010981	4113.PGSC0003DMT400028517	COG2130@1|root,KOG1196@2759|Eukaryota,37RGX@33090|Viridiplantae,3G9DY@35493|Streptophyta,44QWH@71274|asterids	35493|Streptophyta	S	Allyl alcohol dehydrogenase	-	GO:0005575,GO:0005622,GO:0005623,GO:0005737,GO:0005829,GO:0005886,GO:0006950,GO:0006979,GO:0008150,GO:0016020,GO:0044424,GO:0044444,GO:0044464,GO:0050896,GO:0071944	1.3.1.102	ko:K07119,ko:K19825	-	-	-	-	ko00000,ko01000	ADH_N_2,ADH_zinc_N
PGSC0003DMG400012103	4113.PGSC0003DMT400036255	COG4886@1|root,2QPYS@2759|Eukaryota,37Q18@33090|Viridiplantae,3GA2W@35493|Streptophyta,44S1M@71274|asterids	35493|Streptophyta	T	Serine-threonine protein kinase, plant-type	-	-	2.7.11.1	ko:K04730,ko:K04733,ko:K13420	ko04010,ko04016,ko04064,ko04620,ko04621,ko04624,ko04626,ko04722,ko05133,ko05140,ko05142,ko05145,ko05152,ko05162,ko05164,ko05169,map04010,map04016,map04064,map04620,map04621,map04624,map04626,map04722,map05133,map05140,map05142,map05145,map05152,map05162,map05164,map05169	M00686	-	-	ko00000,ko00001,ko00002,ko01000,ko01001	LRRNT_2,LRR_1,LRR_8,Pkinase,Pkinase_Tyr
PGSC0003DMG400033332	4113.PGSC0003DMT400083467	KOG1075@1|root,KOG1075@2759|Eukaryota,37UX4@33090|Viridiplantae,3GJA1@35493|Streptophyta,44TH4@71274|asterids	35493|Streptophyta	S	Ribonuclease H protein	-	-	-	-	-	-	-	-	-	DUF4283,zf-CCHC_4
PGSC0003DMG400032773	4113.PGSC0003DMT400082703	KOG1075@1|root,KOG1075@2759|Eukaryota,38AMK@33090|Viridiplantae,3GWBD@35493|Streptophyta,44TT9@71274|asterids	35493|Streptophyta	S	Domain of unknown function (DUF4283)	-	-	-	-	-	-	-	-	-	DUF4283
PGSC0003DMG400004553	4113.PGSC0003DMT400011574	COG0515@1|root,KOG1187@2759|Eukaryota,37MEY@33090|Viridiplantae,3GC2U@35493|Streptophyta,44PET@71274|asterids	35493|Streptophyta	T	Conserved gene of	-	-	-	-	-	-	-	-	-	GUB_WAK_bind,Pkinase,Pkinase_Tyr
PGSC0003DMG400023306	4113.PGSC0003DMT400034004	KOG3089@1|root,KOG3089@2759|Eukaryota,37JGB@33090|Viridiplantae,3GBP0@35493|Streptophyta,44BGM@71274|asterids	35493|Streptophyta	S	U3-containing 90S pre-ribosomal complex subunit	-	-	-	-	-	-	-	-	-	CMS1
PGSC0003DMG400004564	4113.PGSC0003DMT400011592	KOG1192@1|root,KOG1192@2759|Eukaryota,37HSW@33090|Viridiplantae,3GF1G@35493|Streptophyta	35493|Streptophyta	CG	Belongs to the UDP-glycosyltransferase family	-	GO:0000003,GO:0003006,GO:0003674,GO:0003824,GO:0006464,GO:0006486,GO:0006725,GO:0006807,GO:0007275,GO:0008150,GO:0008152,GO:0008194,GO:0009058,GO:0009059,GO:0009100,GO:0009101,GO:0009308,GO:0009653,GO:0009690,GO:0009791,GO:0009888,GO:0009889,GO:0009908,GO:0009965,GO:0009966,GO:0009987,GO:0010015,GO:0010016,GO:0010073,GO:0010075,GO:0010083,GO:0010154,GO:0010380,GO:0010646,GO:0010817,GO:0016740,GO:…	2.4.1.215	ko:K13495	ko00908,map00908	-	R07260	RC00005,RC00059	ko00000,ko00001,ko01000	UDPGT
PGSC0003DMG400002473	4113.PGSC0003DMT400006326	COG0076@1|root,KOG1383@2759|Eukaryota,37PA0@33090|Viridiplantae,3GGE7@35493|Streptophyta	35493|Streptophyta	E	Belongs to the group II decarboxylase family	-	-	4.1.1.15	ko:K01580	ko00250,ko00410,ko00430,ko00650,ko01100,ko01110,ko01120,ko02024,ko04727,ko04940,map00250,map00410,map00430,map00650,map01100,map01110,map01120,map02024,map04727,map04940	M00027	R00261,R00489,R01682,R02466	RC00299	ko00000,ko00001,ko00002,ko01000	Pyridoxal_deC
PGSC0003DMG400005602	4081.Solyc07g064270.2.1	KOG1441@1|root,KOG1441@2759|Eukaryota,37JDN@33090|Viridiplantae,3GB1P@35493|Streptophyta,44BK0@71274|asterids	35493|Streptophyta	EG	Glucose-6-phosphate phosphate translocator 1	GPT1	GO:0000003,GO:0003006,GO:0003674,GO:0005215,GO:0005315,GO:0005342,GO:0005488,GO:0005515,GO:0005575,GO:0005622,GO:0005623,GO:0005737,GO:0006810,GO:0006811,GO:0006820,GO:0006996,GO:0007033,GO:0007275,GO:0008028,GO:0008150,GO:0008509,GO:0008514,GO:0008643,GO:0009536,GO:0009553,GO:0009555,GO:0009605,GO:0009607,GO:0009624,GO:0009790,GO:0009791,GO:0009793,GO:0009987,GO:0010152,GO:0010154,GO:0015075,GO:…	-	ko:K15283	-	-	-	-	ko00000,ko02000	TPT
PGSC0003DMG400007782	4113.PGSC0003DMT400020094	COG0058@1|root,KOG2099@2759|Eukaryota,37R36@33090|Viridiplantae,3GBRD@35493|Streptophyta,44C50@71274|asterids	35493|Streptophyta	G	Phosphorylase is an important allosteric enzyme in carbohydrate metabolism. Enzymes from different sources differ in their regulatory mechanisms and in their natural substrates. However, all known phosphorylases share catalytic and structural properties	-	GO:0000272,GO:0001101,GO:0003674,GO:0003824,GO:0004645,GO:0005488,GO:0005515,GO:0005575,GO:0005622,GO:0005623,GO:0005737,GO:0005975,GO:0005976,GO:0005977,GO:0005980,GO:0006073,GO:0006091,GO:0006112,GO:0006950,GO:0008144,GO:0008150,GO:0008152,GO:0008184,GO:0009056,GO:0009057,GO:0009251,GO:0009266,GO:0009414,GO:0009415,GO:0009501,GO:0009507,GO:0009532,GO:0009536,GO:0009570,GO:0009628,GO:0009987,GO:…	2.4.1.1	ko:K00688	ko00500,ko01100,ko01110,ko02026,ko04217,ko04910,ko04922,ko04931,map00500,map01100,map01110,map02026,map04217,map04910,map04922,map04931	-	R02111	-	ko00000,ko00001,ko01000	Phosphorylase
PGSC0003DMG400013218	4113.PGSC0003DMT400034375	KOG0916@1|root,KOG0916@2759|Eukaryota,37NH0@33090|Viridiplantae,3GEYG@35493|Streptophyta,44IBP@71274|asterids	35493|Streptophyta	M	1,3-beta-glucan synthase component	-	-	-	ko:K11000	-	-	-	-	ko00000,ko01000,ko01003	FKS1_dom1,Glucan_synthase,Vta1
PGSC0003DMG400013217	4113.PGSC0003DMT400034374	COG5038@1|root,KOG1012@2759|Eukaryota,37HGC@33090|Viridiplantae,3GBHV@35493|Streptophyta,44I2Y@71274|asterids	35493|Streptophyta	S	Protein kinase C conserved region 2 (CalB)	-	-	-	-	-	-	-	-	-	C2
PGSC0003DMG400034105	4006.Lus10024319	28HSJ@1|root,2QSWM@2759|Eukaryota,37NN4@33090|Viridiplantae,3GBXH@35493|Streptophyta,4JM1V@91835|fabids	35493|Streptophyta	S	Putative S-adenosyl-L-methionine-dependent methyltransferase	-	GO:0003674,GO:0003824,GO:0005575,GO:0005622,GO:0005623,GO:0005737,GO:0005768,GO:0005794,GO:0005802,GO:0008150,GO:0008152,GO:0008168,GO:0008757,GO:0012505,GO:0016740,GO:0016741,GO:0031410,GO:0031982,GO:0031984,GO:0032259,GO:0043226,GO:0043227,GO:0043229,GO:0043231,GO:0044422,GO:0044424,GO:0044431,GO:0044444,GO:0044446,GO:0044464,GO:0097708,GO:0098791	-	-	-	-	-	-	-	Methyltransf_29
PGSC0003DMG400023310	4113.PGSC0003DMT400059923	COG1914@1|root,KOG1291@2759|Eukaryota,37I80@33090|Viridiplantae,3G8K1@35493|Streptophyta,44Q79@71274|asterids	35493|Streptophyta	P	Natural resistance-associated macrophage protein	-	-	-	ko:K21398	ko04142,ko04216,ko04978,map04142,map04216,map04978	-	-	-	ko00000,ko00001,ko02000	Nramp
PGSC0003DMG400022113	4113.PGSC0003DMT400056847	KOG1339@1|root,KOG1339@2759|Eukaryota,37NX2@33090|Viridiplantae,3GCBF@35493|Streptophyta,44PJ0@71274|asterids	35493|Streptophyta	O	Belongs to the peptidase A1 family	-	GO:0003674,GO:0003824,GO:0004175,GO:0004190,GO:0005575,GO:0005623,GO:0005886,GO:0006508,GO:0006807,GO:0008150,GO:0008152,GO:0008233,GO:0009056,GO:0009057,GO:0016020,GO:0016787,GO:0019538,GO:0030163,GO:0031224,GO:0031225,GO:0031226,GO:0043170,GO:0044238,GO:0044425,GO:0044459,GO:0044464,GO:0046658,GO:0070001,GO:0070011,GO:0071704,GO:0071944,GO:0140096,GO:1901564,GO:1901565,GO:1901575	3.4.23.5	ko:K01379	ko04071,ko04140,ko04142,ko04210,ko04915,ko05152,map04071,map04140,map04142,map04210,map04915,map05152	-	-	-	ko00000,ko00001,ko01000,ko01002,ko04147	TAXi_C,TAXi_N
PGSC0003DMG400024456	4113.PGSC0003DMT400062826	COG0474@1|root,KOG0204@2759|Eukaryota,37RJZ@33090|Viridiplantae,3GACQ@35493|Streptophyta,44N2Z@71274|asterids	35493|Streptophyta	P	This magnesium-dependent enzyme catalyzes the hydrolysis of ATP coupled with the transport of calcium	-	-	3.6.3.8	ko:K01537	-	-	-	-	ko00000,ko01000	Cation_ATPase,Cation_ATPase_C,Cation_ATPase_N,E1-E2_ATPase,Hydrolase
PGSC0003DMG400034095	4113.PGSC0003DMT400084487	2CR6V@1|root,2R72P@2759|Eukaryota,387K6@33090|Viridiplantae,3GZ3D@35493|Streptophyta,44U1R@71274|asterids	35493|Streptophyta	S	Dehydrin	-	-	-	-	-	-	-	-	-	Dehydrin
PGSC0003DMG400022107	4113.PGSC0003DMT400056834	COG3104@1|root,KOG1237@2759|Eukaryota,37KR7@33090|Viridiplantae,3G95B@35493|Streptophyta,44RQA@71274|asterids	35493|Streptophyta	E	Peptide transporter	-	-	-	ko:K14638	-	-	-	-	ko00000,ko02000	PTR2
PGSC0003DMG400030296	4113.PGSC0003DMT400077878	COG5183@1|root,KOG1609@2759|Eukaryota,37PYG@33090|Viridiplantae,3GDNN@35493|Streptophyta,44I18@71274|asterids	35493|Streptophyta	A	The RING-variant domain is a C4HC3 zinc-finger like motif found in a number of cellular and viral proteins. Some of these proteins have been shown both in vivo and in vitro to have ubiquitin E3 ligase activity.	-	-	-	-	-	-	-	-	-	RINGv
PGSC0003DMG400013231	4113.PGSC0003DMT400034410	2BXWK@1|root,2RXKC@2759|Eukaryota,37UMX@33090|Viridiplantae,3GISP@35493|Streptophyta,44J9D@71274|asterids	35493|Streptophyta	S	EF hand family protein	-	-	-	-	-	-	-	-	-	-
PGSC0003DMG400008804	4113.PGSC0003DMT400022698	2CMAT@1|root,2QPU1@2759|Eukaryota,37T05@33090|Viridiplantae,3GAA5@35493|Streptophyta	33090|Viridiplantae	C	The light-harvesting complex (LHC) functions as a light receptor, it captures and delivers excitation energy to photosystems with which it is closely associated	-	-	-	ko:K08912	ko00196,ko01100,map00196,map01100	-	-	-	ko00000,ko00001,ko00194	Chloroa_b-bind
PGSC0003DMG400036817	4113.PGSC0003DMT400087246	COG1404@1|root,2QPQR@2759|Eukaryota,37HQV@33090|Viridiplantae,3GC98@35493|Streptophyta,44CDI@71274|asterids	35493|Streptophyta	G	Subtilisin-like protease	-	-	-	-	-	-	-	-	-	Inhibitor_I9,PA,Peptidase_S8
PGSC0003DMG400009843	4113.PGSC0003DMT400025493	COG0515@1|root,2QR4S@2759|Eukaryota,37R8E@33090|Viridiplantae,3G836@35493|Streptophyta,44C6F@71274|asterids	35493|Streptophyta	T	Protein kinase domain	-	GO:0005575,GO:0005623,GO:0005886,GO:0016020,GO:0044464,GO:0071944	-	-	-	-	-	-	-	LRR_8,Pkinase,Pkinase_Tyr
PGSC0003DMG402022110	4113.PGSC0003DMT400056842	COG3785@1|root,2QPQU@2759|Eukaryota,37MXA@33090|Viridiplantae,3G7K7@35493|Streptophyta,44HWU@71274|asterids	35493|Streptophyta	S	Hemimethylated DNA-binding protein YccV like	-	GO:0003674,GO:0003824,GO:0004842,GO:0005575,GO:0005622,GO:0005623,GO:0005737,GO:0006464,GO:0006807,GO:0008150,GO:0008152,GO:0009368,GO:0009507,GO:0009532,GO:0009536,GO:0009570,GO:0009840,GO:0009987,GO:0016567,GO:0016740,GO:0019538,GO:0019787,GO:0032446,GO:0032991,GO:0036211,GO:0043170,GO:0043226,GO:0043227,GO:0043229,GO:0043231,GO:0043412,GO:0044237,GO:0044238,GO:0044260,GO:0044267,GO:0044422,GO:…	-	ko:K11940	-	-	-	-	ko00000,ko03036	UVR,YccV-like
PGSC0003DMG401022110	4113.PGSC0003DMT400056840	KOG4197@1|root,KOG4197@2759|Eukaryota,37KIP@33090|Viridiplantae,3GGFX@35493|Streptophyta,44IRC@71274|asterids	35493|Streptophyta	S	Pentatricopeptide repeat-containing protein	-	-	-	-	-	-	-	-	-	DYW_deaminase,PPR,PPR_2
PGSC0003DMG400010954	4113.PGSC0003DMT400007823	KOG4658@1|root,KOG4658@2759|Eukaryota,37RFN@33090|Viridiplantae,3GH54@35493|Streptophyta	35493|Streptophyta	T	Disease resistance protein	-	-	-	ko:K13459	ko04626,map04626	-	-	-	ko00000,ko00001	NB-ARC
PGSC0003DMG400046580	4113.PGSC0003DMT400094292	2ERGB@1|root,2SU9D@2759|Eukaryota,3831G@33090|Viridiplantae,3GS2I@35493|Streptophyta	33090|Viridiplantae	S	resistance protein	-	-	-	-	-	-	-	-	-	-
PGSC0003DMG400020039	4113.PGSC0003DMT400051594	KOG0036@1|root,KOG0036@2759|Eukaryota,37NMX@33090|Viridiplantae,3G7CF@35493|Streptophyta,44PQN@71274|asterids	35493|Streptophyta	C	Belongs to the mitochondrial carrier (TC 2.A.29) family	-	GO:0000295,GO:0003674,GO:0005215,GO:0005346,GO:0005347,GO:0005488,GO:0005509,GO:0005575,GO:0005622,GO:0005623,GO:0005737,GO:0005739,GO:0005740,GO:0005743,GO:0006810,GO:0006811,GO:0006820,GO:0006839,GO:0006855,GO:0006862,GO:0006950,GO:0006979,GO:0008150,GO:0008509,GO:0008514,GO:0009987,GO:0010035,GO:0010038,GO:0010941,GO:0015075,GO:0015215,GO:0015216,GO:0015217,GO:0015238,GO:0015605,GO:0015711,GO:…	-	ko:K14684	-	-	-	-	ko00000,ko02000	EF-hand_5,EF-hand_7,EF-hand_8,Mito_carr
PGSC0003DMG400033678	4113.PGSC0003DMT400083953	2D0Q0@1|root,2SEYB@2759|Eukaryota,37XRZ@33090|Viridiplantae,3GMT8@35493|Streptophyta,44RV8@71274|asterids	35493|Streptophyta	S	Gag pol polyprotein	-	-	-	-	-	-	-	-	-	G-patch,Retrotrans_gag
PGSC0003DMG400006737	4113.PGSC0003DMT400017286	KOG1192@1|root,KOG1192@2759|Eukaryota,37SXF@33090|Viridiplantae,3GAE4@35493|Streptophyta,44F5J@71274|asterids	35493|Streptophyta	CG	Belongs to the UDP-glycosyltransferase family	-	GO:0003674,GO:0003824,GO:0005575,GO:0005622,GO:0005623,GO:0005737,GO:0005794,GO:0008194,GO:0012505,GO:0016740,GO:0016757,GO:0016758,GO:0035251,GO:0043226,GO:0043227,GO:0043229,GO:0043231,GO:0044424,GO:0044444,GO:0044464,GO:0046527,GO:0080043,GO:0080044	2.4.1.218,2.4.1.271,2.4.1.324	ko:K08237,ko:K21371,ko:K21374	-	-	-	-	ko00000,ko01000,ko01003	UDPGT
PGSC0003DMG400017125	4113.PGSC0003DMT400044123	COG2124@1|root,KOG0156@2759|Eukaryota,37SDE@33090|Viridiplantae,3GCA8@35493|Streptophyta,44RYH@71274|asterids	35493|Streptophyta	Q	Belongs to the cytochrome P450 family	-	GO:0005575,GO:0008150,GO:0008152,GO:0009058,GO:0009719,GO:0009725,GO:0009733,GO:0010033,GO:0016020,GO:0019748,GO:0042221,GO:0044550,GO:0050896	-	-	-	-	-	-	-	p450
PGSC0003DMG400017124	4113.PGSC0003DMT400044122	COG2124@1|root,KOG0156@2759|Eukaryota,37SDE@33090|Viridiplantae,3GCA8@35493|Streptophyta,44RYH@71274|asterids	35493|Streptophyta	Q	Belongs to the cytochrome P450 family	-	GO:0005575,GO:0008150,GO:0008152,GO:0009058,GO:0009719,GO:0009725,GO:0009733,GO:0010033,GO:0016020,GO:0019748,GO:0042221,GO:0044550,GO:0050896	-	-	-	-	-	-	-	p450
PGSC0003DMG400017123	4113.PGSC0003DMT400044120	COG2124@1|root,KOG0156@2759|Eukaryota,37HPW@33090|Viridiplantae,3GD5W@35493|Streptophyta,44GBH@71274|asterids	35493|Streptophyta	Q	Cytochrome p450	-	GO:0005575,GO:0008150,GO:0008152,GO:0009058,GO:0009719,GO:0009725,GO:0009733,GO:0010033,GO:0016020,GO:0019748,GO:0042221,GO:0044550,GO:0050896	1.14.14.19,1.14.14.32	ko:K00512	ko00140,ko01100,ko04913,ko04917,ko04927,ko04934,map00140,map01100,map04913,map04917,map04927,map04934	M00109,M00110	R02211,R03783,R04852,R04853,R08517,R08518	RC00607,RC00660,RC00923,RC01222	ko00000,ko00001,ko00002,ko00199,ko01000	p450
PGSC0003DMG400029243	4113.PGSC0003DMT400075164	COG2124@1|root,KOG0156@2759|Eukaryota,37N5Y@33090|Viridiplantae,3GGFD@35493|Streptophyta,44R10@71274|asterids	35493|Streptophyta	Q	P-coumaroyl quinate shikimate 3'-hydroxylase	-	GO:0003674,GO:0003824,GO:0004497,GO:0005488,GO:0005515,GO:0005575,GO:0005622,GO:0005623,GO:0005737,GO:0005739,GO:0005783,GO:0005886,GO:0006725,GO:0008150,GO:0008152,GO:0009058,GO:0009698,GO:0009699,GO:0009804,GO:0009805,GO:0009808,GO:0009809,GO:0009812,GO:0009813,GO:0009987,GO:0012505,GO:0016020,GO:0016491,GO:0016705,GO:0016709,GO:0018130,GO:0019438,GO:0019748,GO:0042802,GO:0043226,GO:0043227,GO:…	1.14.13.36	ko:K09754	ko00940,ko00941,ko00945,ko01100,ko01110,map00940,map00941,map00945,map01100,map01110	M00039	R04342,R06582	RC00046	ko00000,ko00001,ko00002,ko00199,ko01000	p450
PGSC0003DMG400032292	4113.PGSC0003DMT400082143	2CMUY@1|root,2S3Z3@2759|Eukaryota,37WMH@33090|Viridiplantae,3GK40@35493|Streptophyta	35493|Streptophyta	-	-	-	-	-	-	-	-	-	-	-	-
PGSC0003DMG401030272	4113.PGSC0003DMT400077823	KOG2168@1|root,KOG2168@2759|Eukaryota,37P94@33090|Viridiplantae,3GEAP@35493|Streptophyta,44J1W@71274|asterids	35493|Streptophyta	D	Nup93/Nic96	-	GO:0003674,GO:0005198,GO:0005575,GO:0005622,GO:0005623,GO:0005634,GO:0005635,GO:0005643,GO:0006403,GO:0006405,GO:0006406,GO:0006606,GO:0006611,GO:0006810,GO:0006886,GO:0006913,GO:0006996,GO:0006997,GO:0006999,GO:0008104,GO:0008150,GO:0008152,GO:0009987,GO:0010467,GO:0012505,GO:0015031,GO:0015833,GO:0015931,GO:0016043,GO:0016973,GO:0017038,GO:0017056,GO:0022607,GO:0031503,GO:0031967,GO:0031975,GO:…	-	ko:K14309	ko03013,map03013	M00427	-	-	ko00000,ko00001,ko00002,ko03019	Nic96
PGSC0003DMG400004536	4113.PGSC0003DMT400091011	COG2801@1|root,KOG0017@2759|Eukaryota,37UZ7@33090|Viridiplantae,3GIGD@35493|Streptophyta	35493|Streptophyta	B	transposition, RNA-mediated	-	-	-	-	-	-	-	-	-	DUF4219,Retrotran_gag_2,zf-CCHC
PGSC0003DMG400004534	4113.PGSC0003DMT400011524	COG1957@1|root,KOG2938@2759|Eukaryota,37HYC@33090|Viridiplantae,3G9BH@35493|Streptophyta,44N07@71274|asterids	35493|Streptophyta	F	Inosine-uridine preferring nucleoside hydrolase	-	-	-	ko:K14319	ko03013,map03013	M00427	-	-	ko00000,ko00001,ko00002,ko03019	IU_nuc_hydro
PGSC0003DMG400021067	4113.PGSC0003DMT400054298	COG4886@1|root,KOG0619@2759|Eukaryota,37RSV@33090|Viridiplantae,3GF8S@35493|Streptophyta	2759|Eukaryota	V	RECEPTOR-LIKE protein	-	GO:0000075,GO:0000076,GO:0000151,GO:0000278,GO:0003674,GO:0005488,GO:0005515,GO:0005575,GO:0005622,GO:0005623,GO:0005634,GO:0007049,GO:0007093,GO:0007346,GO:0008150,GO:0009987,GO:0010389,GO:0010564,GO:0010948,GO:0010972,GO:0022402,GO:0031461,GO:0031462,GO:0031570,GO:0032991,GO:0033314,GO:0043226,GO:0043227,GO:0043229,GO:0043231,GO:0044424,GO:0044464,GO:0044774,GO:0044818,GO:0045786,GO:0045930,GO:…	-	ko:K10348	-	-	-	-	ko00000,ko04121	LRRNT_2,LRR_1,LRR_6,LRR_8
PGSC0003DMG400002478	4113.PGSC0003DMT400006336	KOG4658@1|root,KOG4658@2759|Eukaryota,37JN7@33090|Viridiplantae,3GAV6@35493|Streptophyta,44PU4@71274|asterids	35493|Streptophyta	T	Resistance protein	-	-	-	ko:K15078,ko:K19613	ko03460,ko04014,map03460,map04014	-	-	-	ko00000,ko00001,ko01000,ko03400	LRR_8,NB-ARC
PGSC0003DMG400033354	4113.PGSC0003DMT400083498	29F1T@1|root,2RN75@2759|Eukaryota,37TJB@33090|Viridiplantae,3GHRA@35493|Streptophyta,44T7H@71274|asterids	35493|Streptophyta	S	Sn-1 protein	-	-	-	-	-	-	-	-	-	Bet_v_1
PGSC0003DMG400016095	4113.PGSC0003DMT400041528	28N77@1|root,2RGDR@2759|Eukaryota,37SS3@33090|Viridiplantae,3G914@35493|Streptophyta	35493|Streptophyta	S	Anthocyanin acyltransferase	-	-	2.3.1.133	ko:K13065	ko00940,ko00941,ko00945,ko01100,ko01110,map00940,map00941,map00945,map01100,map01110	M00039	R01945,R02416,R07432,R07433	RC00004,RC00055,RC02864	ko00000,ko00001,ko00002,ko01000	Transferase
PGSC0003DMG400019083	4113.PGSC0003DMT400049097	KOG4658@1|root,KOG4658@2759|Eukaryota,37SF8@33090|Viridiplantae,3GF3V@35493|Streptophyta,44PAM@71274|asterids	35493|Streptophyta	T	Belongs to the disease resistance NB-LRR family	-	GO:0005575,GO:0005623,GO:0005886,GO:0006950,GO:0006952,GO:0007154,GO:0007165,GO:0008150,GO:0009987,GO:0016020,GO:0023052,GO:0044464,GO:0050789,GO:0050794,GO:0050896,GO:0051716,GO:0065007,GO:0071944	-	ko:K13459	ko04626,map04626	-	-	-	ko00000,ko00001	LRR_8,NB-ARC
PGSC0003DMG400031552	4113.PGSC0003DMT400046159	2CYN9@1|root,2S5AC@2759|Eukaryota,37VTE@33090|Viridiplantae,3GK27@35493|Streptophyta,44TI1@71274|asterids	35493|Streptophyta	S	Glycine rich protein family	-	-	-	-	-	-	-	-	-	GRP
PGSC0003DMG400007765	4113.PGSC0003DMT400020062	29F1T@1|root,2RN75@2759|Eukaryota,37TJB@33090|Viridiplantae,3GJY3@35493|Streptophyta,44T8U@71274|asterids	35493|Streptophyta	S	Sn-1 protein	-	GO:0005575,GO:0005622,GO:0005623,GO:0005737,GO:0009507,GO:0009536,GO:0043226,GO:0043227,GO:0043229,GO:0043231,GO:0044424,GO:0044444,GO:0044464	-	-	-	-	-	-	-	Bet_v_1
PGSC0003DMG400046681	4113.PGSC0003DMT400097110	COG0324@1|root,KOG1384@2759|Eukaryota,37TH2@33090|Viridiplantae,3G8SP@35493|Streptophyta	35493|Streptophyta	J	isopentenyltransferase	-	GO:0003674,GO:0003824,GO:0005575,GO:0005622,GO:0005623,GO:0005634,GO:0005737,GO:0005739,GO:0006139,GO:0006396,GO:0006399,GO:0006400,GO:0006725,GO:0006807,GO:0008033,GO:0008150,GO:0008152,GO:0009058,GO:0009308,GO:0009451,GO:0009536,GO:0009690,GO:0009691,GO:0009824,GO:0009987,GO:0010467,GO:0010817,GO:0016070,GO:0016740,GO:0016765,GO:0034470,GO:0034641,GO:0034660,GO:0034754,GO:0042445,GO:0042446,GO:…	2.5.1.112,2.5.1.27	ko:K10760	ko00908,ko01100,ko01110,map00908,map01100,map01110	-	R04038,R08051,R08052	RC00121,RC02820	ko00000,ko00001,ko01000,ko01006	IPPT
PGSC0003DMG400019103	4113.PGSC0003DMT400049150	KOG4703@1|root,KOG4703@2759|Eukaryota,37JME@33090|Viridiplantae,3GDAC@35493|Streptophyta,44B3I@71274|asterids	35493|Streptophyta	S	Olfactory receptor 4-like	-	-	-	-	-	-	-	-	-	ODR4-like
PGSC0003DMG400033177	4113.PGSC0003DMT400059673	28PFA@1|root,2R7HE@2759|Eukaryota,387VW@33090|Viridiplantae,3GQ1S@35493|Streptophyta,44TMA@71274|asterids	35493|Streptophyta	K	WRKY transcription factor	-	-	-	-	-	-	-	-	-	WRKY
PGSC0003DMG400036132	4113.PGSC0003DMT400086561	COG0324@1|root,KOG1384@2759|Eukaryota	2759|Eukaryota	J	Catalyzes the transfer of a dimethylallyl group onto the adenine at position 37	-	GO:0003674,GO:0003824,GO:0005575,GO:0005622,GO:0005623,GO:0005634,GO:0005737,GO:0005739,GO:0006139,GO:0006396,GO:0006399,GO:0006400,GO:0006725,GO:0006807,GO:0008033,GO:0008150,GO:0008152,GO:0009058,GO:0009308,GO:0009451,GO:0009536,GO:0009690,GO:0009691,GO:0009824,GO:0009987,GO:0010467,GO:0010817,GO:0016070,GO:0016740,GO:0016765,GO:0034470,GO:0034641,GO:0034660,GO:0034754,GO:0042445,GO:0042446,GO:…	2.5.1.112,2.5.1.27,2.5.1.75	ko:K00791,ko:K10760	ko00908,ko01100,ko01110,map00908,map01100,map01110	-	R01122,R04038,R08051,R08052	RC00121,RC02820	ko00000,ko00001,ko01000,ko01006,ko03016	IPPT
PGSC0003DMG400001286	4113.PGSC0003DMT400003249	KOG4658@1|root,KOG4658@2759|Eukaryota,37STH@33090|Viridiplantae,3GHSF@35493|Streptophyta,44MDW@71274|asterids	35493|Streptophyta	T	Resistance protein	-	-	-	-	-	-	-	-	-	NB-ARC
PGSC0003DMG400010971	4113.PGSC0003DMT400028494	COG4886@1|root,2QPYS@2759|Eukaryota,37Q18@33090|Viridiplantae,3GA2W@35493|Streptophyta	35493|Streptophyta	T	Belongs to the protein kinase superfamily. Ser Thr protein kinase family	-	-	2.7.11.1	ko:K13420	ko04016,ko04626,map04016,map04626	-	-	-	ko00000,ko00001,ko01000,ko01001	LRRNT_2,LRR_1,LRR_8
PGSC0003DMG400020016	4113.PGSC0003DMT400051525	COG0515@1|root,KOG1187@2759|Eukaryota,37RNN@33090|Viridiplantae,3G8EG@35493|Streptophyta,44Q7H@71274|asterids	35493|Streptophyta	T	Conserved gene of	-	-	-	-	-	-	-	-	-	GUB_WAK_bind,Pkinase
PGSC0003DMG400036851	4113.PGSC0003DMT400087280	KOG1735@1|root,KOG1735@2759|Eukaryota,37TT8@33090|Viridiplantae,3GHY6@35493|Streptophyta,44N5M@71274|asterids	35493|Streptophyta	Z	Belongs to the actin-binding proteins ADF family	-	-	-	ko:K05765	ko04360,ko04666,ko04810,ko05133,map04360,map04666,map04810,map05133	-	-	-	ko00000,ko00001,ko04131,ko04147,ko04812	Cofilin_ADF
PGSC0003DMG400019098	4096.XP_009788001.1	2E2RS@1|root,2S9YJ@2759|Eukaryota,37X7B@33090|Viridiplantae,3GKSM@35493|Streptophyta	35493|Streptophyta	S	Photosystem II 5 kDa protein	-	-	-	-	-	-	-	-	-	-
PGSC0003DMG400019097	4113.PGSC0003DMT400049141	KOG2859@1|root,KOG2859@2759|Eukaryota,37T5E@33090|Viridiplantae,3GB44@35493|Streptophyta,44HT8@71274|asterids	35493|Streptophyta	L	DNA repair protein XRCC2 homolog	-	GO:0000003,GO:0000150,GO:0000217,GO:0000280,GO:0000400,GO:0000707,GO:0000724,GO:0000725,GO:0000730,GO:0003674,GO:0003676,GO:0003677,GO:0003690,GO:0003697,GO:0003824,GO:0005488,GO:0005575,GO:0005622,GO:0005623,GO:0005634,GO:0005657,GO:0005694,GO:0006139,GO:0006259,GO:0006281,GO:0006302,GO:0006310,GO:0006312,GO:0006725,GO:0006807,GO:0006950,GO:0006974,GO:0006996,GO:0007049,GO:0007127,GO:0007131,GO:…	-	ko:K10879	ko03440,map03440	-	-	-	ko00000,ko00001,ko03400	Rad51
PGSC0003DMG400014115	4113.PGSC0003DMT400036605	COG0174@1|root,KOG0683@2759|Eukaryota	2759|Eukaryota	E	glutamine biosynthetic process	GS2	GO:0003674,GO:0003824,GO:0004356,GO:0005575,GO:0005576,GO:0005622,GO:0005623,GO:0005737,GO:0005739,GO:0005829,GO:0005840,GO:0006082,GO:0006520,GO:0006536,GO:0006541,GO:0006807,GO:0006950,GO:0006970,GO:0007568,GO:0008150,GO:0008152,GO:0009064,GO:0009507,GO:0009526,GO:0009532,GO:0009534,GO:0009535,GO:0009536,GO:0009570,GO:0009579,GO:0009628,GO:0009651,GO:0009719,GO:0009725,GO:0009735,GO:0009941,GO:…	6.3.1.2	ko:K01915	ko00220,ko00250,ko00630,ko00910,ko01100,ko01120,ko01230,ko02020,ko04217,ko04724,ko04727,map00220,map00250,map00630,map00910,map01100,map01120,map01230,map02020,map04217,map04724,map04727	-	R00253	RC00010,RC02798	ko00000,ko00001,ko01000,ko04147	Gln-synt_C,Gln-synt_N
PGSC0003DMG400033184	4113.PGSC0003DMT400083315	KOG1922@1|root,KOG1922@2759|Eukaryota,37PHQ@33090|Viridiplantae,3G7KE@35493|Streptophyta,44DK7@71274|asterids	35493|Streptophyta	TZ	Belongs to the formin-like family	-	-	-	-	-	-	-	-	-	FH2
PGSC0003DMG400013230	4113.PGSC0003DMT400034407	COG2124@1|root,KOG0156@2759|Eukaryota,37QA7@33090|Viridiplantae,3GDM1@35493|Streptophyta,44MY0@71274|asterids	35493|Streptophyta	Q	Cytochrome p450	-	GO:0003674,GO:0003824,GO:0004497,GO:0005575,GO:0008150,GO:0008152,GO:0009058,GO:0016020,GO:0016491,GO:0016705,GO:0016709,GO:0019748,GO:0044550,GO:0055114	1.14.13.121,1.14.14.1,1.14.14.19,1.14.14.32	ko:K00512,ko:K07418,ko:K15472	ko00140,ko00590,ko00591,ko00909,ko01100,ko01110,ko04212,ko04726,ko04750,ko04913,ko04917,ko04927,ko04934,map00140,map00590,map00591,map00909,map01100,map01110,map04212,map04726,map04750,map04913,map04917,map04927,map04934	M00109,M00110	R02211,R03783,R04852,R04853,R07042,R07043,R07044,R07045,R07046,R07048,R07050,R07051,R07052,R07055,R07056,R08517,R08518,R09576,R09577,R10073	RC00607,RC00660,RC00923,RC01184,RC01222,RC01710,RC01711,RC01723,RC01725,RC01963,RC02077,RC03044	ko00000,ko00001,ko00002,ko00199,ko01000	p450
PGSC0003DMG400003446	4113.PGSC0003DMT400008875	COG0020@1|root,KOG1602@2759|Eukaryota,37IDG@33090|Viridiplantae,3GAJR@35493|Streptophyta,44EIN@71274|asterids	35493|Streptophyta	I	Putative undecaprenyl diphosphate synthase	-	-	2.5.1.87	ko:K11778	ko00900,ko01110,map00900,map01110	-	R05556	RC00279,RC02839	ko00000,ko00001,ko01000,ko01006	Prenyltransf
PGSC0003DMG400003445	4113.PGSC0003DMT400008870	COG0020@1|root,KOG1602@2759|Eukaryota,387YG@33090|Viridiplantae,3GW19@35493|Streptophyta,44PTE@71274|asterids	4113.PGSC0003DMT400008870|-	I	resistance	-	-	-	-	-	-	-	-	-	-
PGSC0003DMG400009848	4113.PGSC0003DMT400025502	COG0166@1|root,KOG0660@1|root,KOG0660@2759|Eukaryota,KOG2446@2759|Eukaryota,37Q5A@33090|Viridiplantae,3GG4M@35493|Streptophyta,44GZ6@71274|asterids	35493|Streptophyta	T	Mitogen-activated protein kinase	-	-	2.7.11.24	ko:K20538	ko04016,map04016	-	-	-	ko00000,ko00001,ko01000,ko01001	Pkinase
PGSC0003DMG402004545	4113.PGSC0003DMT400011555	COG4021@1|root,KOG2721@2759|Eukaryota,37I9S@33090|Viridiplantae,3GB4S@35493|Streptophyta,44EN1@71274|asterids	35493|Streptophyta	S	tRNAHis guanylyltransferase	-	GO:0000086,GO:0000166,GO:0000278,GO:0000287,GO:0000966,GO:0001882,GO:0001883,GO:0003674,GO:0003824,GO:0005488,GO:0005515,GO:0005524,GO:0005525,GO:0005575,GO:0005622,GO:0005623,GO:0005634,GO:0005654,GO:0005737,GO:0005739,GO:0006139,GO:0006396,GO:0006399,GO:0006400,GO:0006725,GO:0006807,GO:0006950,GO:0006974,GO:0007049,GO:0008033,GO:0008144,GO:0008150,GO:0008152,GO:0008192,GO:0008193,GO:0008283,GO:…	2.7.7.79	ko:K10761	-	-	-	-	ko00000,ko01000,ko03016	Thg1,Thg1C
PGSC0003DMG401004545	4113.PGSC0003DMT400011552	COG4021@1|root,KOG2721@2759|Eukaryota	2759|Eukaryota	BQ	tRNA guanylyltransferase activity	-	GO:0000086,GO:0000166,GO:0000278,GO:0000287,GO:0000966,GO:0001882,GO:0001883,GO:0003674,GO:0003824,GO:0005488,GO:0005515,GO:0005524,GO:0005525,GO:0005575,GO:0005622,GO:0005623,GO:0005634,GO:0005654,GO:0005737,GO:0005739,GO:0006139,GO:0006396,GO:0006399,GO:0006400,GO:0006725,GO:0006807,GO:0006950,GO:0006974,GO:0007049,GO:0008033,GO:0008144,GO:0008150,GO:0008152,GO:0008192,GO:0008193,GO:0008283,GO:…	2.7.7.79	ko:K10761	-	-	-	-	ko00000,ko01000,ko03016	Thg1,Thg1C
PGSC0003DMG400026892	4113.PGSC0003DMT400069131	2C9NB@1|root,2QPQA@2759|Eukaryota,37MXF@33090|Viridiplantae,3GDNY@35493|Streptophyta,44DP8@71274|asterids	35493|Streptophyta	A	RNA recognition motif	-	-	-	-	-	-	-	-	-	RRM_1
PGSC0003DMG402026866	4113.PGSC0003DMT400069066	2CCYS@1|root,2S44F@2759|Eukaryota,37WA5@33090|Viridiplantae,3GJBA@35493|Streptophyta,44U54@71274|asterids	35493|Streptophyta	S	Salt stress response/antifungal	-	-	-	-	-	-	-	-	-	Stress-antifung
PGSC0003DMG400005595	4113.PGSC0003DMT400014262	28MUD@1|root,2QUCN@2759|Eukaryota,37ICK@33090|Viridiplantae	33090|Viridiplantae	S	synthase	-	GO:0003674,GO:0003824,GO:0005575,GO:0005622,GO:0005623,GO:0005737,GO:0005777,GO:0005911,GO:0006629,GO:0006644,GO:0006714,GO:0006720,GO:0006721,GO:0006793,GO:0006796,GO:0006950,GO:0008150,GO:0008152,GO:0008299,GO:0008610,GO:0009058,GO:0009506,GO:0009605,GO:0009607,GO:0009611,GO:0009975,GO:0009987,GO:0010333,GO:0010334,GO:0016106,GO:0016114,GO:0016829,GO:0016835,GO:0016838,GO:0019637,GO:0030054,GO:…	4.2.3.104,4.2.3.40,4.2.3.57,4.2.3.69,4.2.3.75,4.2.3.78,4.2.3.79,4.2.3.88	ko:K14184,ko:K15795,ko:K15799,ko:K15803,ko:K18117	ko00909,ko01100,ko01110,map00909,map01100,map01110	-	R07648,R08373,R08541,R09614,R09620,R10598,R10599	RC02179,RC02180,RC02425,RC02581,RC02777,RC03207,RC03208	ko00000,ko00001,ko01000	Terpene_synth,Terpene_synth_C
PGSC0003DMG400031504	4113.PGSC0003DMT400080895	2CIZ6@1|root,2QW89@2759|Eukaryota,37NU8@33090|Viridiplantae,3GBUA@35493|Streptophyta,44CCB@71274|asterids	35493|Streptophyta	-	-	-	-	-	-	-	-	-	-	-	-
PGSC0003DMG400016052	4113.PGSC0003DMT400041426	COG0515@1|root,KOG1187@2759|Eukaryota,37MEY@33090|Viridiplantae,3GC2U@35493|Streptophyta,44PET@71274|asterids	35493|Streptophyta	T	Conserved gene of	-	-	-	-	-	-	-	-	-	GUB_WAK_bind,Pkinase,Pkinase_Tyr
PGSC0003DMG400016050	4113.PGSC0003DMT400041420	KOG1192@1|root,KOG1192@2759|Eukaryota,3883X@33090|Viridiplantae,3GW75@35493|Streptophyta,44SV9@71274|asterids	2759|Eukaryota	CG	UDP-glucose glucosyltransferase	-	-	2.4.1.330	ko:K21354	-	-	-	-	ko00000,ko01000	UDPGT
PGSC0003DMG400042232	4113.PGSC0003DMT400092661	KOG1192@1|root,KOG1192@2759|Eukaryota,3883X@33090|Viridiplantae,3GW75@35493|Streptophyta,44SV9@71274|asterids	35493|Streptophyta	CG	UDP-glucose glucosyltransferase	-	-	2.4.1.330	ko:K21354	-	-	-	-	ko00000,ko01000	UDPGT
PGSC0003DMG402009819	4113.PGSC0003DMT400025432	KOG4658@1|root,KOG4658@2759|Eukaryota,37R5S@33090|Viridiplantae,3GG27@35493|Streptophyta,44R7T@71274|asterids	35493|Streptophyta	T	Belongs to the disease resistance NB-LRR family	-	GO:0005575,GO:0005623,GO:0005886,GO:0006950,GO:0006952,GO:0007154,GO:0007165,GO:0008150,GO:0009987,GO:0016020,GO:0023052,GO:0044464,GO:0050789,GO:0050794,GO:0050896,GO:0051716,GO:0065007,GO:0071944	-	ko:K13459,ko:K13460,ko:K20599	ko04016,ko04626,map04016,map04626	-	-	-	ko00000,ko00001	LRR_8,NB-ARC
PGSC0003DMG401009818	4113.PGSC0003DMT400025432	KOG4658@1|root,KOG4658@2759|Eukaryota,37R5S@33090|Viridiplantae,3GG27@35493|Streptophyta,44R7T@71274|asterids	35493|Streptophyta	T	Belongs to the disease resistance NB-LRR family	-	GO:0005575,GO:0005623,GO:0005886,GO:0006950,GO:0006952,GO:0007154,GO:0007165,GO:0008150,GO:0009987,GO:0016020,GO:0023052,GO:0044464,GO:0050789,GO:0050794,GO:0050896,GO:0051716,GO:0065007,GO:0071944	-	ko:K13459,ko:K13460,ko:K20599	ko04016,ko04626,map04016,map04626	-	-	-	ko00000,ko00001	LRR_8,NB-ARC
PGSC0003DMG400014098	4113.PGSC0003DMT400036575	KOG1922@1|root,KOG1922@2759|Eukaryota,37PHQ@33090|Viridiplantae,3G7KE@35493|Streptophyta,44DK7@71274|asterids	35493|Streptophyta	TZ	Belongs to the formin-like family	-	-	-	-	-	-	-	-	-	FH2
PGSC0003DMG400026889	4113.PGSC0003DMT400097723	2915Y@1|root,2R81S@2759|Eukaryota,3889Z@33090|Viridiplantae,3GZ3S@35493|Streptophyta,44U5I@71274|asterids	4113.PGSC0003DMT400097723|-	S	function	-	-	-	-	-	-	-	-	-	-
PGSC0003DMG400001278	4113.PGSC0003DMT400003234	COG0633@1|root,2RXME@2759|Eukaryota,37TSK@33090|Viridiplantae,3GI68@35493|Streptophyta,44JMU@71274|asterids	35493|Streptophyta	C	2Fe-2S iron-sulfur cluster binding domain	-	-	-	-	-	-	-	-	-	Fer2
PGSC0003DMG400040519	4113.PGSC0003DMT400077583	28NCW@1|root,2QUYB@2759|Eukaryota,37SRF@33090|Viridiplantae,3GDCY@35493|Streptophyta,44RKS@71274|asterids	35493|Streptophyta	S	CDPK adapter protein 1	-	-	-	-	-	-	-	-	-	Myb_DNA-bind_3,PHD_Oberon
PGSC0003DMG400010948	4081.Solyc05g024390.1.1	28PJA@1|root,2QW7G@2759|Eukaryota,37N4G@33090|Viridiplantae,3GE4X@35493|Streptophyta	35493|Streptophyta	S	Serine threonine-protein phosphatase 7 long form homolog	-	-	-	-	-	-	-	-	-	PMD
PGSC0003DMG400010947	4113.PGSC0003DMT400028424	2CN2S@1|root,2QTJQ@2759|Eukaryota,37N2E@33090|Viridiplantae,3GF11@35493|Streptophyta,44RY8@71274|asterids	35493|Streptophyta	T	Leucine rich repeat N-terminal domain	-	GO:0003674,GO:0003824,GO:0004672,GO:0004674,GO:0004675,GO:0004888,GO:0005575,GO:0005623,GO:0005886,GO:0006464,GO:0006468,GO:0006793,GO:0006796,GO:0006807,GO:0007154,GO:0007165,GO:0007166,GO:0007167,GO:0007178,GO:0007275,GO:0008150,GO:0008152,GO:0009653,GO:0009888,GO:0009987,GO:0010015,GO:0010053,GO:0010054,GO:0012505,GO:0016020,GO:0016301,GO:0016310,GO:0016740,GO:0016772,GO:0016773,GO:0019199,GO:…	-	-	-	-	-	-	-	LRRNT_2,LRR_1,LRR_8,Pkinase_Tyr
PGSC0003DMG400010952	4113.PGSC0003DMT400028435	COG4886@1|root,2QPYS@2759|Eukaryota,37Q18@33090|Viridiplantae,3GA2W@35493|Streptophyta,44RXV@71274|asterids	35493|Streptophyta	T	LRR receptor-like serine threonine-protein kinase At3g47570	-	-	2.7.11.1	ko:K04733,ko:K13420	ko04010,ko04016,ko04064,ko04620,ko04621,ko04624,ko04626,ko04722,ko05133,ko05140,ko05142,ko05145,ko05152,ko05162,ko05164,map04010,map04016,map04064,map04620,map04621,map04624,map04626,map04722,map05133,map05140,map05142,map05145,map05152,map05162,map05164	M00686	-	-	ko00000,ko00001,ko00002,ko01000,ko01001	LRRNT_2,LRR_1,LRR_8,Pkinase
PGSC0003DMG400010951	4113.PGSC0003DMT400039007	COG4886@1|root,2QPYS@2759|Eukaryota,37Q18@33090|Viridiplantae,3GA2W@35493|Streptophyta	35493|Streptophyta	T	Belongs to the protein kinase superfamily. Ser Thr protein kinase family	-	-	2.7.11.1	ko:K04730,ko:K04733,ko:K13420	ko04010,ko04016,ko04064,ko04620,ko04621,ko04624,ko04626,ko04722,ko05133,ko05140,ko05142,ko05145,ko05152,ko05162,ko05164,ko05169,map04010,map04016,map04064,map04620,map04621,map04624,map04626,map04722,map05133,map05140,map05142,map05145,map05152,map05162,map05164,map05169	M00686	-	-	ko00000,ko00001,ko00002,ko01000,ko01001	LRRNT_2,LRR_1,LRR_8,Pkinase,Pkinase_Tyr
PGSC0003DMG400010950	4113.PGSC0003DMT400028433	COG4886@1|root,2QPYS@2759|Eukaryota,37Q18@33090|Viridiplantae,3GA2W@35493|Streptophyta	35493|Streptophyta	T	Belongs to the protein kinase superfamily. Ser Thr protein kinase family	-	-	-	-	-	-	-	-	-	LRRNT_2,LRR_1,LRR_8
PGSC0003DMG400018056	4113.PGSC0003DMT400044144	COG2124@1|root,KOG0156@2759|Eukaryota,37R7V@33090|Viridiplantae,3GC05@35493|Streptophyta	35493|Streptophyta	Q	Belongs to the cytochrome P450 family	-	-	1.14.14.40	ko:K12153	ko00460,ko00966,ko01110,ko01210,map00460,map00966,map01110,map01210	-	R08652,R09578,R09579,R09580,R09581	RC00365,RC01918,RC01936,RC02295	ko00000,ko00001,ko00199,ko01000	p450
PGSC0003DMG400018058	4113.PGSC0003DMT400046523	COG2124@1|root,KOG0156@2759|Eukaryota	2759|Eukaryota	Q	iron ion binding	-	-	1.14.14.40	ko:K12153	ko00460,ko00966,ko01110,ko01210,map00460,map00966,map01110,map01210	-	R08652,R09578,R09579,R09580,R09581	RC00365,RC01918,RC01936,RC02295	ko00000,ko00001,ko00199,ko01000	p450
PGSC0003DMG400018028	4113.PGSC0003DMT400039020	COG4886@1|root,2QPYS@2759|Eukaryota,37Q18@33090|Viridiplantae,3GA2W@35493|Streptophyta	35493|Streptophyta	T	Belongs to the protein kinase superfamily. Ser Thr protein kinase family	-	-	2.7.11.1	ko:K04730,ko:K04733,ko:K13420	ko04010,ko04016,ko04064,ko04620,ko04621,ko04624,ko04626,ko04722,ko05133,ko05140,ko05142,ko05145,ko05152,ko05162,ko05164,ko05169,map04010,map04016,map04064,map04620,map04621,map04624,map04626,map04722,map05133,map05140,map05142,map05145,map05152,map05162,map05164,map05169	M00686	-	-	ko00000,ko00001,ko00002,ko01000,ko01001	LRRNT_2,LRR_1,LRR_8,Pkinase,Pkinase_Tyr
PGSC0003DMG400018024	4113.PGSC0003DMT400046446	COG4886@1|root,2QPYS@2759|Eukaryota,37Q18@33090|Viridiplantae,3GA2W@35493|Streptophyta	35493|Streptophyta	T	Belongs to the protein kinase superfamily. Ser Thr protein kinase family	-	-	2.7.11.1	ko:K04730,ko:K04733,ko:K13420	ko04010,ko04016,ko04064,ko04620,ko04621,ko04624,ko04626,ko04722,ko05133,ko05140,ko05142,ko05145,ko05152,ko05162,ko05164,ko05169,map04010,map04016,map04064,map04620,map04621,map04624,map04626,map04722,map05133,map05140,map05142,map05145,map05152,map05162,map05164,map05169	M00686	-	-	ko00000,ko00001,ko00002,ko01000,ko01001	LRRNT_2,LRR_1,LRR_8,Pkinase,Pkinase_Tyr
PGSC0003DMG400004561	4113.PGSC0003DMT400011589	KOG4658@1|root,KOG4658@2759|Eukaryota,37STH@33090|Viridiplantae,3GHSF@35493|Streptophyta,44MDW@71274|asterids	35493|Streptophyta	T	Resistance protein	-	-	-	-	-	-	-	-	-	NB-ARC
PGSC0003DMG400002455	4113.PGSC0003DMT400006285	COG3496@1|root,2QVK6@2759|Eukaryota,37T03@33090|Viridiplantae,3GAH9@35493|Streptophyta,44HXA@71274|asterids	35493|Streptophyta	S	Protein of unknown function (DUF1365)	-	-	-	-	-	-	-	-	-	DUF1365
PGSC0003DMG400002456	4113.PGSC0003DMT400006289	28WRR@1|root,2R3I0@2759|Eukaryota,384HG@33090|Viridiplantae,3GZBM@35493|Streptophyta,44MJB@71274|asterids	35493|Streptophyta	S	isoform X1	-	-	-	-	-	-	-	-	-	-
PGSC0003DMG400029237	4113.PGSC0003DMT400075155	29BQV@1|root,2RIU4@2759|Eukaryota,37ID3@33090|Viridiplantae,3G9VT@35493|Streptophyta,44NR9@71274|asterids	35493|Streptophyta	S	TIFY	-	GO:0000003,GO:0001101,GO:0003006,GO:0003674,GO:0003712,GO:0003714,GO:0005575,GO:0005622,GO:0005623,GO:0005634,GO:0006950,GO:0006952,GO:0007154,GO:0007165,GO:0007275,GO:0008150,GO:0009555,GO:0009605,GO:0009607,GO:0009611,GO:0009617,GO:0009719,GO:0009725,GO:0009753,GO:0009755,GO:0009791,GO:0009867,GO:0009889,GO:0009890,GO:0009892,GO:0009908,GO:0009966,GO:0009987,GO:0010033,GO:0010556,GO:0010558,GO:…	-	ko:K13464	ko04075,map04075	-	-	-	ko00000,ko00001	CCT_2,tify
PGSC0003DMG402021043	4113.PGSC0003DMT400054249	KOG4658@1|root,KOG4658@2759|Eukaryota,37JN7@33090|Viridiplantae,3GAV6@35493|Streptophyta,44PU4@71274|asterids	35493|Streptophyta	T	Resistance protein	-	-	-	ko:K15078,ko:K19613	ko03460,ko04014,map03460,map04014	-	-	-	ko00000,ko00001,ko01000,ko03400	LRR_8,NB-ARC
PGSC0003DMG400003494	4113.PGSC0003DMT400089611	2C8SA@1|root,2S34Z@2759|Eukaryota,37VTW@33090|Viridiplantae,3GJNR@35493|Streptophyta	35493|Streptophyta	S	Transposon protein, CACTA, En Spm sub-class	-	-	-	-	-	-	-	-	-	Transpos_assoc,Transposase_24
PGSC0003DMG400024447	4113.PGSC0003DMT400062810	COG4886@1|root,KOG0619@2759|Eukaryota,37SI1@33090|Viridiplantae,3GMZI@35493|Streptophyta,44N3P@71274|asterids	35493|Streptophyta	S	Leucine Rich Repeat	-	-	-	-	-	-	-	-	-	LRRNT_2,LRR_1,LRR_4,LRR_8
PGSC0003DMG400003490	4113.PGSC0003DMT400008955	COG5434@1|root,2QQ3K@2759|Eukaryota,37THA@33090|Viridiplantae,3GXGX@35493|Streptophyta,44Q9V@71274|asterids	35493|Streptophyta	G	Glycosyl hydrolases family 28	-	-	3.2.1.15,3.2.1.67	ko:K01184,ko:K01213	ko00040,ko01100,map00040,map01100	M00081	R01982,R02360,R07413	RC00049	ko00000,ko00001,ko00002,ko01000	Glyco_hydro_28
PGSC0003DMG400015148	4113.PGSC0003DMT400039174	28J9H@1|root,2QRN8@2759|Eukaryota,37SJR@33090|Viridiplantae,3G7GZ@35493|Streptophyta,44NQR@71274|asterids	35493|Streptophyta	S	Protein of unknown function (DUF1664)	-	-	-	-	-	-	-	-	-	DUF1664
PGSC0003DMG400003485	4113.PGSC0003DMT400008946	28JPH@1|root,2QQMX@2759|Eukaryota,37IVT@33090|Viridiplantae,3G97C@35493|Streptophyta,44NZP@71274|asterids	35493|Streptophyta	S	PAP_fibrillin	-	-	-	-	-	-	-	-	-	PAP_fibrillin
PGSC0003DMG400003487	4113.PGSC0003DMT400008951	KOG3488@1|root,KOG3488@2759|Eukaryota,37VZT@33090|Viridiplantae,3GKB6@35493|Streptophyta,44KRI@71274|asterids	35493|Streptophyta	O	Dolichol phosphate-mannose biosynthesis regulatory protein (DPM2)	-	GO:0003674,GO:0005575,GO:0005622,GO:0005623,GO:0005737,GO:0005783,GO:0005789,GO:0006066,GO:0006464,GO:0006486,GO:0006493,GO:0006497,GO:0006505,GO:0006506,GO:0006629,GO:0006643,GO:0006644,GO:0006650,GO:0006661,GO:0006664,GO:0006720,GO:0006793,GO:0006796,GO:0006807,GO:0008150,GO:0008152,GO:0008610,GO:0008654,GO:0009058,GO:0009059,GO:0009100,GO:0009101,GO:0009247,GO:0009987,GO:0012505,GO:0016020,GO:…	-	ko:K09658	ko00510,ko00563,ko01100,map00510,map00563,map01100	-	R01009,R05916	RC00005	ko00000,ko00001	DPM2
PGSC0003DMG400003429	4113.PGSC0003DMT400008826	2EBUY@1|root,2SHV2@2759|Eukaryota,37YQR@33090|Viridiplantae,3GN3D@35493|Streptophyta,44T09@71274|asterids	35493|Streptophyta	P	Leucine rich repeat N-terminal domain	-	-	-	-	-	-	-	-	-	LRRNT_2,LRR_1,LRR_8,Pkinase,Pkinase_Tyr
PGSC0003DMG400003428	4113.PGSC0003DMT400008825	2D3HJ@1|root,2SRK2@2759|Eukaryota,380IW@33090|Viridiplantae,3GQFC@35493|Streptophyta,44QMW@71274|asterids	35493|Streptophyta	S	A Receptor for Ubiquitination Targets	-	-	-	-	-	-	-	-	-	F-box
PGSC0003DMG400003427	4113.PGSC0003DMT400008824	2D3HJ@1|root,2SRK2@2759|Eukaryota,380IW@33090|Viridiplantae,3GQFC@35493|Streptophyta,44QMW@71274|asterids	35493|Streptophyta	S	A Receptor for Ubiquitination Targets	-	-	-	-	-	-	-	-	-	F-box
PGSC0003DMG400014094	4113.PGSC0003DMT400036566	COG1028@1|root,KOG0725@2759|Eukaryota,37PHZ@33090|Viridiplantae,3GCUW@35493|Streptophyta	35493|Streptophyta	Q	Belongs to the short-chain dehydrogenases reductases (SDR) family	-	GO:0000166,GO:0003674,GO:0003824,GO:0004312,GO:0004316,GO:0005488,GO:0006082,GO:0006629,GO:0006631,GO:0006633,GO:0008150,GO:0008152,GO:0008610,GO:0009058,GO:0009987,GO:0016053,GO:0016491,GO:0016614,GO:0016616,GO:0016740,GO:0016746,GO:0016747,GO:0019752,GO:0030497,GO:0032787,GO:0036094,GO:0043436,GO:0044237,GO:0044238,GO:0044249,GO:0044255,GO:0044281,GO:0044283,GO:0046394,GO:0048037,GO:0050661,GO:…	-	-	-	-	-	-	-	adh_short,adh_short_C2
PGSC0003DMG400015130	4113.PGSC0003DMT400039131	2CZ01@1|root,2S7HM@2759|Eukaryota,37WYZ@33090|Viridiplantae,3GKUV@35493|Streptophyta,44U80@71274|asterids	35493|Streptophyta	O	Belongs to the DEFL family	-	GO:0005575,GO:0005618,GO:0005623,GO:0005886,GO:0006950,GO:0006952,GO:0008150,GO:0009505,GO:0016020,GO:0030312,GO:0044464,GO:0050896,GO:0071944	-	-	-	-	-	-	-	Gamma-thionin
PGSC0003DMG400033159	4113.PGSC0003DMT400035245	COG4886@1|root,2SI7S@2759|Eukaryota,37QD6@33090|Viridiplantae,3GCW1@35493|Streptophyta	35493|Streptophyta	S	RESISTANCE protein	-	GO:0002218,GO:0002252,GO:0002253,GO:0002376,GO:0002682,GO:0002684,GO:0003674,GO:0005488,GO:0005515,GO:0005575,GO:0005622,GO:0005623,GO:0005634,GO:0006950,GO:0006952,GO:0006955,GO:0007154,GO:0007165,GO:0008150,GO:0008219,GO:0009314,GO:0009416,GO:0009605,GO:0009607,GO:0009615,GO:0009617,GO:0009626,GO:0009628,GO:0009639,GO:0009870,GO:0009987,GO:0010114,GO:0012501,GO:0012505,GO:0016020,GO:0023052,GO:…	-	ko:K16226	ko04626,map04626	-	-	-	ko00000,ko00001	LRR_3,LRR_8,NB-ARC,TIR
PGSC0003DMG400009836	4113.PGSC0003DMT400025480	COG2124@1|root,KOG0156@2759|Eukaryota	2759|Eukaryota	Q	iron ion binding	-	-	1.14.14.40	ko:K12153	ko00460,ko00966,ko01110,ko01210,map00460,map00966,map01110,map01210	-	R08652,R09578,R09579,R09580,R09581	RC00365,RC01918,RC01936,RC02295	ko00000,ko00001,ko00199,ko01000	p450
PGSC0003DMG400029214	4113.PGSC0003DMT400075105	28I7F@1|root,2QQHP@2759|Eukaryota,37NNX@33090|Viridiplantae,3G8ZG@35493|Streptophyta,44RXZ@71274|asterids	35493|Streptophyta	S	BURP domain-containing protein	-	GO:0005575,GO:0005622,GO:0005623,GO:0005737,GO:0005768,GO:0005794,GO:0005802,GO:0006950,GO:0006970,GO:0008150,GO:0009628,GO:0009651,GO:0012505,GO:0031410,GO:0031982,GO:0031984,GO:0043226,GO:0043227,GO:0043229,GO:0043231,GO:0044422,GO:0044424,GO:0044431,GO:0044444,GO:0044446,GO:0044464,GO:0050896,GO:0097708,GO:0098791	-	-	-	-	-	-	-	BURP
PGSC0003DMG400018047	4113.PGSC0003DMT400046497	KOG4658@1|root,KOG4658@2759|Eukaryota,37R5S@33090|Viridiplantae,3GG27@35493|Streptophyta,44QVU@71274|asterids	35493|Streptophyta	T	Resistance protein	-	GO:0005575,GO:0005623,GO:0005886,GO:0006950,GO:0006952,GO:0007154,GO:0007165,GO:0008150,GO:0009987,GO:0016020,GO:0023052,GO:0044464,GO:0050789,GO:0050794,GO:0050896,GO:0051716,GO:0065007,GO:0071944	-	ko:K13459,ko:K13460,ko:K20599	ko04016,ko04626,map04016,map04626	-	-	-	ko00000,ko00001	LRR_8,NB-ARC
PGSC0003DMG400018048	4113.PGSC0003DMT400046500	KOG2344@1|root,KOG2344@2759|Eukaryota,37NDF@33090|Viridiplantae,3G8SS@35493|Streptophyta,44DV6@71274|asterids	35493|Streptophyta	U	Exo70 exocyst complex subunit	-	GO:0006810,GO:0006887,GO:0008150,GO:0009987,GO:0016192,GO:0032940,GO:0046903,GO:0051179,GO:0051234	-	ko:K07195	ko04910,map04910	-	-	-	ko00000,ko00001,ko03036,ko04131	Exo70
PGSC0003DMG400024432	4113.PGSC0003DMT400062773	KOG2344@1|root,KOG2344@2759|Eukaryota,37NDF@33090|Viridiplantae,3G8SS@35493|Streptophyta,44DV6@71274|asterids	35493|Streptophyta	U	Exo70 exocyst complex subunit	-	GO:0006810,GO:0006887,GO:0008150,GO:0009987,GO:0016192,GO:0032940,GO:0046903,GO:0051179,GO:0051234	-	ko:K07195	ko04910,map04910	-	-	-	ko00000,ko00001,ko03036,ko04131	Exo70
PGSC0003DMG400024429	4113.PGSC0003DMT400062762	KOG4658@1|root,KOG4658@2759|Eukaryota,37R5S@33090|Viridiplantae,3GG27@35493|Streptophyta,44QVU@71274|asterids	35493|Streptophyta	T	Resistance protein	-	GO:0005575,GO:0005623,GO:0005886,GO:0006950,GO:0006952,GO:0007154,GO:0007165,GO:0008150,GO:0009987,GO:0016020,GO:0023052,GO:0044464,GO:0050789,GO:0050794,GO:0050896,GO:0051716,GO:0065007,GO:0071944	-	ko:K13459,ko:K13460,ko:K20599	ko04016,ko04626,map04016,map04626	-	-	-	ko00000,ko00001	LRR_8,NB-ARC
PGSC0003DMG400020032	4113.PGSC0003DMT400051575	2CXK1@1|root,2RY48@2759|Eukaryota,37TVD@33090|Viridiplantae,3GAE2@35493|Streptophyta,44SMK@71274|asterids	35493|Streptophyta	S	UPF0481 protein	-	-	-	-	-	-	-	-	-	DUF247
PGSC0003DMG400020033	4113.PGSC0003DMT400051576	28X38@1|root,2R3VP@2759|Eukaryota,384TV@33090|Viridiplantae,3GZEJ@35493|Streptophyta,44T03@71274|asterids	35493|Streptophyta	S	UPF0481 protein	-	-	-	-	-	-	-	-	-	DUF247
PGSC0003DMG400020031	4113.PGSC0003DMT400016684	2CXK1@1|root,2RY48@2759|Eukaryota,37TVD@33090|Viridiplantae,3GAE2@35493|Streptophyta,44QVN@71274|asterids	35493|Streptophyta	S	Conserved gene of	-	-	-	-	-	-	-	-	-	DUF247
PGSC0003DMG400022094	4113.PGSC0003DMT400056811	2BI6D@1|root,2S1DK@2759|Eukaryota,37VD5@33090|Viridiplantae,3GJWC@35493|Streptophyta,44S1G@71274|asterids	35493|Streptophyta	S	Major latex	-	-	-	-	-	-	-	-	-	Bet_v_1
PGSC0003DMG400024407	4113.PGSC0003DMT400062718	KOG1063@1|root,KOG1063@2759|Eukaryota,37JUN@33090|Viridiplantae,3GGED@35493|Streptophyta,44DNH@71274|asterids	35493|Streptophyta	BK	WD40 repeats	-	-	-	ko:K11374	-	-	-	-	ko00000,ko03016,ko03036	WD40
PGSC0003DMG401009791	4113.PGSC0003DMT400025364	COG2124@1|root,KOG0156@2759|Eukaryota,37QA7@33090|Viridiplantae,3GDM1@35493|Streptophyta,44P4N@71274|asterids	35493|Streptophyta	Q	Cytochrome p450	-	GO:0003674,GO:0003824,GO:0004497,GO:0005575,GO:0008150,GO:0008152,GO:0009058,GO:0016020,GO:0016491,GO:0016705,GO:0016709,GO:0019748,GO:0044550,GO:0055114	1.14.13.121,1.14.14.1,1.14.14.19,1.14.14.32	ko:K00512,ko:K07418,ko:K15472	ko00140,ko00590,ko00591,ko00909,ko01100,ko01110,ko04212,ko04726,ko04750,ko04913,ko04917,ko04927,ko04934,map00140,map00590,map00591,map00909,map01100,map01110,map04212,map04726,map04750,map04913,map04917,map04927,map04934	M00109,M00110	R02211,R03783,R04852,R04853,R07042,R07043,R07044,R07045,R07046,R07048,R07050,R07051,R07052,R07055,R07056,R08517,R08518,R09576,R09577,R10073	RC00607,RC00660,RC00923,RC01184,RC01222,RC01710,RC01711,RC01723,RC01725,RC01963,RC02077,RC03044	ko00000,ko00001,ko00002,ko00199,ko01000	p450
PGSC0003DMG400009789	4113.PGSC0003DMT400025359	COG2124@1|root,KOG0156@2759|Eukaryota,37QA7@33090|Viridiplantae,3GDM1@35493|Streptophyta,44NI6@71274|asterids	35493|Streptophyta	Q	Cytochrome p450	-	GO:0003674,GO:0003824,GO:0004497,GO:0005575,GO:0008150,GO:0008152,GO:0009058,GO:0016020,GO:0016491,GO:0016705,GO:0016709,GO:0019748,GO:0044550,GO:0055114	1.14.13.121,1.14.14.1,1.14.14.19,1.14.14.32	ko:K00512,ko:K07418,ko:K15472	ko00140,ko00590,ko00591,ko00909,ko01100,ko01110,ko04212,ko04726,ko04750,ko04913,ko04917,ko04927,ko04934,map00140,map00590,map00591,map00909,map01100,map01110,map04212,map04726,map04750,map04913,map04917,map04927,map04934	M00109,M00110	R02211,R03783,R04852,R04853,R07042,R07043,R07044,R07045,R07046,R07048,R07050,R07051,R07052,R07055,R07056,R08517,R08518,R09576,R09577,R10073	RC00607,RC00660,RC00923,RC01184,RC01222,RC01710,RC01711,RC01723,RC01725,RC01963,RC02077,RC03044	ko00000,ko00001,ko00002,ko00199,ko01000	p450
PGSC0003DMG400009788	4113.PGSC0003DMT400025354	COG2124@1|root,KOG0156@2759|Eukaryota,37QA7@33090|Viridiplantae,3GDM1@35493|Streptophyta,44NI6@71274|asterids	35493|Streptophyta	Q	Cytochrome p450	-	-	-	-	-	-	-	-	-	p450
PGSC0003DMG400009792	4113.PGSC0003DMT400025370	COG2124@1|root,KOG0156@2759|Eukaryota,37QA7@33090|Viridiplantae,3GDM1@35493|Streptophyta,44NI6@71274|asterids	35493|Streptophyta	Q	Cytochrome p450	-	GO:0003674,GO:0003824,GO:0004497,GO:0005575,GO:0008150,GO:0008152,GO:0009058,GO:0016020,GO:0016491,GO:0016705,GO:0016709,GO:0019748,GO:0044550,GO:0055114	1.14.13.121,1.14.14.1,1.14.14.19,1.14.14.32	ko:K00512,ko:K07418,ko:K15472	ko00140,ko00590,ko00591,ko00909,ko01100,ko01110,ko04212,ko04726,ko04750,ko04913,ko04917,ko04927,ko04934,map00140,map00590,map00591,map00909,map01100,map01110,map04212,map04726,map04750,map04913,map04917,map04927,map04934	M00109,M00110	R02211,R03783,R04852,R04853,R07042,R07043,R07044,R07045,R07046,R07048,R07050,R07051,R07052,R07055,R07056,R08517,R08518,R09576,R09577,R10073	RC00607,RC00660,RC00923,RC01184,RC01222,RC01710,RC01711,RC01723,RC01725,RC01963,RC02077,RC03044	ko00000,ko00001,ko00002,ko00199,ko01000	p450
PGSC0003DMG400046146	4113.PGSC0003DMT400096575	COG3491@1|root,KOG0143@2759|Eukaryota,37IDH@33090|Viridiplantae,3GBER@35493|Streptophyta,44BSD@71274|asterids	35493|Streptophyta	Q	Belongs to the iron ascorbate-dependent oxidoreductase family	-	GO:0001101,GO:0003674,GO:0003824,GO:0005575,GO:0006082,GO:0006629,GO:0006720,GO:0006721,GO:0006790,GO:0006807,GO:0007154,GO:0007165,GO:0008150,GO:0008152,GO:0008299,GO:0008610,GO:0009058,GO:0009314,GO:0009416,GO:0009628,GO:0009685,GO:0009686,GO:0009719,GO:0009725,GO:0009739,GO:0009740,GO:0009755,GO:0009987,GO:0010033,GO:0010476,GO:0010817,GO:0016020,GO:0016053,GO:0016101,GO:0016102,GO:0016114,GO:…	-	-	-	-	-	-	-	2OG-FeII_Oxy,DIOX_N
PGSC0003DMG402001248	4113.PGSC0003DMT400003157	COG3491@1|root,KOG0143@2759|Eukaryota,37IDH@33090|Viridiplantae,3GBER@35493|Streptophyta,44BSD@71274|asterids	35493|Streptophyta	Q	Belongs to the iron ascorbate-dependent oxidoreductase family	-	GO:0001101,GO:0003674,GO:0003824,GO:0005575,GO:0006082,GO:0006629,GO:0006720,GO:0006721,GO:0006790,GO:0006807,GO:0007154,GO:0007165,GO:0008150,GO:0008152,GO:0008299,GO:0008610,GO:0009058,GO:0009314,GO:0009416,GO:0009628,GO:0009685,GO:0009686,GO:0009719,GO:0009725,GO:0009739,GO:0009740,GO:0009755,GO:0009987,GO:0010033,GO:0010476,GO:0010817,GO:0016020,GO:0016053,GO:0016101,GO:0016102,GO:0016114,GO:…	-	-	-	-	-	-	-	2OG-FeII_Oxy,DIOX_N
PGSC0003DMG401001248	4113.PGSC0003DMT400003153	COG3491@1|root,KOG0143@2759|Eukaryota,37IDH@33090|Viridiplantae,3GBER@35493|Streptophyta,44BSD@71274|asterids	35493|Streptophyta	Q	Belongs to the iron ascorbate-dependent oxidoreductase family	-	GO:0001101,GO:0003674,GO:0003824,GO:0005575,GO:0006082,GO:0006629,GO:0006720,GO:0006721,GO:0006790,GO:0006807,GO:0007154,GO:0007165,GO:0008150,GO:0008152,GO:0008299,GO:0008610,GO:0009058,GO:0009314,GO:0009416,GO:0009628,GO:0009685,GO:0009686,GO:0009719,GO:0009725,GO:0009739,GO:0009740,GO:0009755,GO:0009987,GO:0010033,GO:0010476,GO:0010817,GO:0016020,GO:0016053,GO:0016101,GO:0016102,GO:0016114,GO:…	-	-	-	-	-	-	-	2OG-FeII_Oxy,DIOX_N
PGSC0003DMG400024430	4113.PGSC0003DMT400062766	KOG4658@1|root,KOG4658@2759|Eukaryota,37R5S@33090|Viridiplantae,3GG27@35493|Streptophyta,44QVU@71274|asterids	35493|Streptophyta	T	Resistance protein	-	GO:0005575,GO:0005623,GO:0005886,GO:0006950,GO:0006952,GO:0007154,GO:0007165,GO:0008150,GO:0009987,GO:0016020,GO:0023052,GO:0044464,GO:0050789,GO:0050794,GO:0050896,GO:0051716,GO:0065007,GO:0071944	-	ko:K13459,ko:K13460,ko:K20599	ko04016,ko04626,map04016,map04626	-	-	-	ko00000,ko00001	LRR_8,NB-ARC
PGSC0003DMG400015081	4113.PGSC0003DMT400039007	COG4886@1|root,2QPYS@2759|Eukaryota,37Q18@33090|Viridiplantae,3GA2W@35493|Streptophyta	35493|Streptophyta	T	Belongs to the protein kinase superfamily. Ser Thr protein kinase family	-	-	2.7.11.1	ko:K04730,ko:K04733,ko:K13420	ko04010,ko04016,ko04064,ko04620,ko04621,ko04624,ko04626,ko04722,ko05133,ko05140,ko05142,ko05145,ko05152,ko05162,ko05164,ko05169,map04010,map04016,map04064,map04620,map04621,map04624,map04626,map04722,map05133,map05140,map05142,map05145,map05152,map05162,map05164,map05169	M00686	-	-	ko00000,ko00001,ko00002,ko01000,ko01001	LRRNT_2,LRR_1,LRR_8,Pkinase,Pkinase_Tyr
PGSC0003DMG400015142	4113.PGSC0003DMT400039163	28I8T@1|root,2QU34@2759|Eukaryota,37HN0@33090|Viridiplantae,3G9GX@35493|Streptophyta,44QKK@71274|asterids	35493|Streptophyta	S	Myosin heavy chain, striated muscle	-	GO:0000226,GO:0000902,GO:0000904,GO:0003674,GO:0005488,GO:0005515,GO:0005575,GO:0005623,GO:0005886,GO:0006996,GO:0007010,GO:0007017,GO:0008017,GO:0008092,GO:0008150,GO:0009653,GO:0009888,GO:0009987,GO:0010026,GO:0010090,GO:0015631,GO:0016020,GO:0016043,GO:0022607,GO:0030154,GO:0031109,GO:0032502,GO:0032989,GO:0034622,GO:0043933,GO:0044085,GO:0044464,GO:0046785,GO:0048468,GO:0048856,GO:0048869,GO:…	-	-	-	-	-	-	-	FPP
PGSC0003DMG400017997	4113.PGSC0003DMT400046367	COG2124@1|root,KOG0156@2759|Eukaryota,37QA7@33090|Viridiplantae,3GDM1@35493|Streptophyta,44NI6@71274|asterids	35493|Streptophyta	Q	Cytochrome p450	-	GO:0003674,GO:0003824,GO:0004497,GO:0005575,GO:0008150,GO:0008152,GO:0009058,GO:0016020,GO:0016491,GO:0016705,GO:0016709,GO:0019748,GO:0044550,GO:0055114	1.14.13.121,1.14.14.1,1.14.14.19,1.14.14.32	ko:K00512,ko:K07418,ko:K15472	ko00140,ko00590,ko00591,ko00909,ko01100,ko01110,ko04212,ko04726,ko04750,ko04913,ko04917,ko04927,ko04934,map00140,map00590,map00591,map00909,map01100,map01110,map04212,map04726,map04750,map04913,map04917,map04927,map04934	M00109,M00110	R02211,R03783,R04852,R04853,R07042,R07043,R07044,R07045,R07046,R07048,R07050,R07051,R07052,R07055,R07056,R08517,R08518,R09576,R09577,R10073	RC00607,RC00660,RC00923,RC01184,RC01222,RC01710,RC01711,RC01723,RC01725,RC01963,RC02077,RC03044	ko00000,ko00001,ko00002,ko00199,ko01000	p450
PGSC0003DMG400013224	29730.Gorai.006G088000.1	2A922@1|root,2RYHH@2759|Eukaryota,37TXJ@33090|Viridiplantae,3GI8A@35493|Streptophyta	35493|Streptophyta	K	transcription factor	-	-	-	ko:K09286	-	-	-	-	ko00000,ko03000	AP2
PGSC0003DMG400043383	4113.PGSC0003DMT400093812	2CYIR@1|root,2S4NT@2759|Eukaryota,37W8S@33090|Viridiplantae,3GKMR@35493|Streptophyta,44UTW@71274|asterids	35493|Streptophyta	S	Conserved gene of	-	-	-	-	-	-	-	-	-	-
PGSC0003DMG400008797	4113.PGSC0003DMT400022685	COG3979@1|root,KOG4742@2759|Eukaryota,37R5A@33090|Viridiplantae,3G9NC@35493|Streptophyta,44NE6@71274|asterids	35493|Streptophyta	O	endochitinase	-	-	3.2.1.14	ko:K01183,ko:K20547	ko00520,ko01100,ko04016,map00520,map01100,map04016	-	R01206,R02334	RC00467	ko00000,ko00001,ko01000	Chitin_bind_1,Glyco_hydro_19
PGSC0003DMG401021049	4113.PGSC0003DMT400054259	COG4886@1|root,KOG0619@2759|Eukaryota,37RSV@33090|Viridiplantae,3GF8S@35493|Streptophyta,44PZE@71274|asterids	35493|Streptophyta	S	Receptor-like protein 12	-	-	-	-	-	-	-	-	-	LRRNT_2,LRR_1,LRR_8
PGSC0003DMG400020899	4113.PGSC0003DMT400053861	COG0515@1|root,KOG1187@2759|Eukaryota,37MEY@33090|Viridiplantae,3GC2U@35493|Streptophyta,44PET@71274|asterids	35493|Streptophyta	T	Conserved gene of	-	-	-	-	-	-	-	-	-	GUB_WAK_bind,Pkinase,Pkinase_Tyr
PGSC0003DMG400020898	4113.PGSC0003DMT400053860	COG0515@1|root,KOG1187@2759|Eukaryota,37MEY@33090|Viridiplantae,3GC2U@35493|Streptophyta,44PET@71274|asterids	35493|Streptophyta	T	Conserved gene of	-	-	-	-	-	-	-	-	-	GUB_WAK_bind,Pkinase,Pkinase_Tyr
PGSC0003DMG400020903	4113.PGSC0003DMT400053872	KOG1192@1|root,KOG1192@2759|Eukaryota,3883X@33090|Viridiplantae,3GW75@35493|Streptophyta,44SV9@71274|asterids	35493|Streptophyta	CG	UDP-glucose glucosyltransferase	-	-	2.4.1.330	ko:K21354	-	-	-	-	ko00000,ko01000	UDPGT
PGSC0003DMG400020902	4113.PGSC0003DMT400053870	KOG1192@1|root,KOG1192@2759|Eukaryota,3883X@33090|Viridiplantae,3GW75@35493|Streptophyta,44SV9@71274|asterids	2759|Eukaryota	CG	UDP-glucose glucosyltransferase	-	-	2.4.1.330	ko:K21354	-	-	-	-	ko00000,ko01000	UDPGT
PGSC0003DMG400020896	4113.PGSC0003DMT400053854	KOG1192@1|root,KOG1192@2759|Eukaryota,37R3V@33090|Viridiplantae,3GE8W@35493|Streptophyta,44MQ1@71274|asterids	35493|Streptophyta	CG	Belongs to the UDP-glycosyltransferase family	-	-	2.4.1.330	ko:K21354	-	-	-	-	ko00000,ko01000	UDPGT
PGSC0003DMG400020895	4113.PGSC0003DMT400053853	KOG1192@1|root,KOG1192@2759|Eukaryota	2759|Eukaryota	G	transferase activity, transferring hexosyl groups	-	-	2.4.1.330	ko:K21354	-	-	-	-	ko00000,ko01000	UDPGT
PGSC0003DMG400020894	4113.PGSC0003DMT400053851	COG0515@1|root,KOG1187@2759|Eukaryota,37MEY@33090|Viridiplantae,3GC2U@35493|Streptophyta,44PET@71274|asterids	35493|Streptophyta	T	Conserved gene of	-	-	-	-	-	-	-	-	-	GUB_WAK_bind,Pkinase,Pkinase_Tyr
PGSC0003DMG401009756	4096.XP_009779811.1	2CN3K@1|root,2QTQD@2759|Eukaryota,37MBJ@33090|Viridiplantae,3GGBX@35493|Streptophyta,44S02@71274|asterids	35493|Streptophyta	S	acid-amido synthetase	-	GO:0008150,GO:0009314,GO:0009416,GO:0009628,GO:0009719,GO:0009725,GO:0009733,GO:0010033,GO:0042221,GO:0050896	-	ko:K14487,ko:K14506	ko04075,map04075	-	-	-	ko00000,ko00001	GH3
PGSC0003DMG400041103	4113.PGSC0003DMT400080772	COG0093@1|root,KOG0901@2759|Eukaryota,37TQ5@33090|Viridiplantae,3GXE9@35493|Streptophyta	35493|Streptophyta	J	Belongs to the universal ribosomal protein uL14 family	-	-	-	-	-	-	-	-	-	Ribosomal_L14
PGSC0003DMG400009758	4113.PGSC0003DMT400040705	2CMCT@1|root,2QPZC@2759|Eukaryota,37N01@33090|Viridiplantae,3G8CQ@35493|Streptophyta,44R7U@71274|asterids	35493|Streptophyta	S	Glycosyltransferase-like	-	GO:0005575,GO:0005618,GO:0005623,GO:0009505,GO:0030312,GO:0044464,GO:0071944	-	-	-	-	-	-	-	Glyco_transf_92
PGSC0003DMG400016009	4113.PGSC0003DMT400041339	KOG0788@1|root,KOG0788@2759|Eukaryota,37K5I@33090|Viridiplantae,3GAI8@35493|Streptophyta,44FBJ@71274|asterids	35493|Streptophyta	H	S-adenosylmethionine decarboxylase	SAMDC	GO:0003674,GO:0003824,GO:0004014,GO:0005575,GO:0005622,GO:0005623,GO:0005737,GO:0005829,GO:0006576,GO:0006595,GO:0006596,GO:0006597,GO:0006807,GO:0008150,GO:0008152,GO:0008215,GO:0008216,GO:0008295,GO:0009058,GO:0009308,GO:0009309,GO:0009987,GO:0016829,GO:0016830,GO:0016831,GO:0017144,GO:0034641,GO:0042401,GO:0044106,GO:0044237,GO:0044249,GO:0044271,GO:0044424,GO:0044444,GO:0044464,GO:0071704,GO:…	4.1.1.50	ko:K01611	ko00270,ko00330,ko01100,map00270,map00330,map01100	M00034,M00133	R00178	RC00299	ko00000,ko00001,ko00002,ko01000	AdoMetDC_leader,SAM_decarbox
PGSC0003DMG400031445	4113.PGSC0003DMT400080738	COG5491@1|root,KOG3230@2759|Eukaryota,37PY1@33090|Viridiplantae,3GDS9@35493|Streptophyta,44C2M@71274|asterids	35493|Streptophyta	U	Belongs to the SNF7 family	-	GO:0000815,GO:0005575,GO:0005622,GO:0005623,GO:0005737,GO:0005768,GO:0010008,GO:0012505,GO:0016020,GO:0031090,GO:0031410,GO:0031982,GO:0032991,GO:0036452,GO:0043226,GO:0043227,GO:0043229,GO:0044422,GO:0044424,GO:0044425,GO:0044433,GO:0044440,GO:0044444,GO:0044446,GO:0044464,GO:0097708,GO:0098588,GO:0098796,GO:0098805	-	ko:K12192	ko04144,ko04217,map04144,map04217	M00412	-	-	ko00000,ko00001,ko00002,ko04131,ko04147	Snf7
PGSC0003DMG400031444	4113.PGSC0003DMT400080733	KOG1063@1|root,KOG1063@2759|Eukaryota,37JUN@33090|Viridiplantae,3GGED@35493|Streptophyta,44DNH@71274|asterids	35493|Streptophyta	BK	WD40 repeats	-	-	-	ko:K11374	-	-	-	-	ko00000,ko03016,ko03036	WD40
PGSC0003DMG400028056	4113.PGSC0003DMT400072114	KOG4658@1|root,KOG4658@2759|Eukaryota	2759|Eukaryota	S	ADP binding	-	-	-	ko:K13459	ko04626,map04626	-	-	-	ko00000,ko00001	NB-ARC
PGSC0003DMG400028057	4113.PGSC0003DMT400072117	KOG4658@1|root,KOG4658@2759|Eukaryota,37RFN@33090|Viridiplantae,3GH54@35493|Streptophyta	35493|Streptophyta	T	Disease resistance protein	-	-	-	ko:K13459	ko04626,map04626	-	-	-	ko00000,ko00001	NB-ARC
PGSC0003DMG401010885	4081.Solyc10g054970.1.1	KOG4658@1|root,KOG4658@2759|Eukaryota,37RFN@33090|Viridiplantae,3GH54@35493|Streptophyta	35493|Streptophyta	T	Disease resistance protein	-	-	-	ko:K13459	ko04626,map04626	-	-	-	ko00000,ko00001	NB-ARC
PGSC0003DMG402010885	4113.PGSC0003DMT400028240	28IXF@1|root,2QR92@2759|Eukaryota,37J6A@33090|Viridiplantae,3GE7U@35493|Streptophyta,44MSC@71274|asterids	35493|Streptophyta	-	-	-	-	-	-	-	-	-	-	-	-
PGSC0003DMG400002345	4113.PGSC0003DMT400006034	COG2124@1|root,KOG0156@2759|Eukaryota,37QA7@33090|Viridiplantae,3GDM1@35493|Streptophyta,44P4N@71274|asterids	35493|Streptophyta	Q	Cytochrome p450	-	GO:0003674,GO:0003824,GO:0004497,GO:0005575,GO:0008150,GO:0008152,GO:0009058,GO:0016020,GO:0016491,GO:0016705,GO:0016709,GO:0019748,GO:0044550,GO:0055114	1.14.13.121,1.14.14.1,1.14.14.19,1.14.14.32	ko:K00512,ko:K07418,ko:K15472	ko00140,ko00590,ko00591,ko00909,ko01100,ko01110,ko04212,ko04726,ko04750,ko04913,ko04917,ko04927,ko04934,map00140,map00590,map00591,map00909,map01100,map01110,map04212,map04726,map04750,map04913,map04917,map04927,map04934	M00109,M00110	R02211,R03783,R04852,R04853,R07042,R07043,R07044,R07045,R07046,R07048,R07050,R07051,R07052,R07055,R07056,R08517,R08518,R09576,R09577,R10073	RC00607,RC00660,RC00923,RC01184,RC01222,RC01710,RC01711,RC01723,RC01725,RC01963,RC02077,RC03044	ko00000,ko00001,ko00002,ko00199,ko01000	p450
PGSC0003DMG400002341	4113.PGSC0003DMT400006026	COG2124@1|root,KOG0156@2759|Eukaryota,37QA7@33090|Viridiplantae,3GDM1@35493|Streptophyta,44NI6@71274|asterids	35493|Streptophyta	Q	Cytochrome p450	-	GO:0003674,GO:0003824,GO:0004497,GO:0005575,GO:0008150,GO:0008152,GO:0009058,GO:0016020,GO:0016491,GO:0016705,GO:0016709,GO:0019748,GO:0044550,GO:0055114	1.14.13.121,1.14.14.1,1.14.14.19,1.14.14.32	ko:K00512,ko:K07418,ko:K15472	ko00140,ko00590,ko00591,ko00909,ko01100,ko01110,ko04212,ko04726,ko04750,ko04913,ko04917,ko04927,ko04934,map00140,map00590,map00591,map00909,map01100,map01110,map04212,map04726,map04750,map04913,map04917,map04927,map04934	M00109,M00110	R02211,R03783,R04852,R04853,R07042,R07043,R07044,R07045,R07046,R07048,R07050,R07051,R07052,R07055,R07056,R08517,R08518,R09576,R09577,R10073	RC00607,RC00660,RC00923,RC01184,RC01222,RC01710,RC01711,RC01723,RC01725,RC01963,RC02077,RC03044	ko00000,ko00001,ko00002,ko00199,ko01000	p450
PGSC0003DMG400002344	4113.PGSC0003DMT400006032	29IBG@1|root,2RRIT@2759|Eukaryota,385CA@33090|Viridiplantae,3GQVJ@35493|Streptophyta	35493|Streptophyta	S	gag-polyprotein putative aspartyl protease	-	-	-	-	-	-	-	-	-	gag-asp_proteas
PGSC0003DMG401006653	4113.PGSC0003DMT400017048	COG4886@1|root,KOG0619@2759|Eukaryota,37IH3@33090|Viridiplantae,3G7AP@35493|Streptophyta	35493|Streptophyta	E	receptor-like protein 12	-	-	-	-	-	-	-	-	-	LRRNT_2,LRR_1,LRR_6,LRR_8
PGSC0003DMG400006652	4113.PGSC0003DMT400017029	COG4886@1|root,KOG0619@2759|Eukaryota	2759|Eukaryota	U	regulation of response to stimulus	-	-	-	-	-	-	-	-	-	LRRNT_2,LRR_1,LRR_6,LRR_8
PGSC0003DMG401018044	4113.PGSC0003DMT400046487	COG4886@1|root,KOG0619@2759|Eukaryota	2759|Eukaryota	U	regulation of response to stimulus	-	-	-	-	-	-	-	-	-	LRRNT_2,LRR_1,LRR_6,LRR_8
PGSC0003DMG400018045	4113.PGSC0003DMT400046491	COG4886@1|root,KOG0619@2759|Eukaryota,37IH3@33090|Viridiplantae,3G7AP@35493|Streptophyta	35493|Streptophyta	E	receptor-like protein 12	-	-	-	-	-	-	-	-	-	LRRNT_2,LRR_1,LRR_6,LRR_8
PGSC0003DMG400023221	4113.PGSC0003DMT400059724	29F1T@1|root,2RN75@2759|Eukaryota,37TJB@33090|Viridiplantae,3GJY3@35493|Streptophyta,44JZC@71274|asterids	35493|Streptophyta	S	Major latex	-	GO:0005575,GO:0005622,GO:0005623,GO:0005737,GO:0009507,GO:0009536,GO:0043226,GO:0043227,GO:0043229,GO:0043231,GO:0044424,GO:0044444,GO:0044464	-	-	-	-	-	-	-	Bet_v_1
PGSC0003DMG400023218	4113.PGSC0003DMT400059720	KOG1030@1|root,KOG1030@2759|Eukaryota,386D9@33090|Viridiplantae,3GUAF@35493|Streptophyta,44PKA@71274|asterids	35493|Streptophyta	S	Protein kinase C conserved region 2 (CalB)	-	-	-	-	-	-	-	-	-	C2
PGSC0003DMG400023216	4113.PGSC0003DMT400059715	29F1T@1|root,2RN75@2759|Eukaryota,37TJB@33090|Viridiplantae,3GJY3@35493|Streptophyta	35493|Streptophyta	S	MLP-like protein	-	GO:0005575,GO:0005622,GO:0005623,GO:0005737,GO:0009507,GO:0009536,GO:0043226,GO:0043227,GO:0043229,GO:0043231,GO:0044424,GO:0044444,GO:0044464	-	-	-	-	-	-	-	Bet_v_1
PGSC0003DMG400011950	4113.PGSC0003DMT400031198	COG0633@1|root,2S3RJ@2759|Eukaryota,37VM3@33090|Viridiplantae,3GIXK@35493|Streptophyta,44K0M@71274|asterids	35493|Streptophyta	C	Ferredoxins are iron-sulfur proteins that transfer electrons in a wide variety of metabolic reactions	-	GO:0005575,GO:0005622,GO:0005623,GO:0005737,GO:0008150,GO:0008152,GO:0009314,GO:0009416,GO:0009507,GO:0009536,GO:0009628,GO:0009987,GO:0015979,GO:0043226,GO:0043227,GO:0043229,GO:0043231,GO:0044237,GO:0044424,GO:0044444,GO:0044464,GO:0050896	-	ko:K02639	ko00195,map00195	-	-	-	ko00000,ko00001,ko00194	Fer2
PGSC0003DMG400011949	4113.PGSC0003DMT400031196	2CTTZ@1|root,2S4CI@2759|Eukaryota,37VZU@33090|Viridiplantae,3GK7B@35493|Streptophyta,44TM3@71274|asterids	35493|Streptophyta	C	Plant non-specific lipid-transfer proteins transfer phospholipids as well as galactolipids across membranes. May play a role in wax or cutin deposition in the cell walls of expanding epidermal cells and certain secretory tissues	-	-	-	-	-	-	-	-	-	Tryp_alpha_amyl
PGSC0003DMG400011948	4113.PGSC0003DMT400031195	2C0PQ@1|root,2QQ5N@2759|Eukaryota,37R0I@33090|Viridiplantae,3G7X3@35493|Streptophyta,44SVX@71274|asterids	35493|Streptophyta	Q	Belongs to the peroxidase family	-	-	1.11.1.7	ko:K00430	ko00940,ko01100,ko01110,map00940,map01100,map01110	-	R00602,R02596,R03919,R04007,R07443	RC00034	ko00000,ko00001,ko01000	peroxidase
PGSC0003DMG400011952	4113.PGSC0003DMT400031200	2CTTZ@1|root,2S4CI@2759|Eukaryota,37VZU@33090|Viridiplantae,3GK7B@35493|Streptophyta,44TM3@71274|asterids	35493|Streptophyta	C	Plant non-specific lipid-transfer proteins transfer phospholipids as well as galactolipids across membranes. May play a role in wax or cutin deposition in the cell walls of expanding epidermal cells and certain secretory tissues	-	GO:0005575,GO:0006810,GO:0006869,GO:0008150,GO:0010876,GO:0016020,GO:0033036,GO:0051179,GO:0051234,GO:0071702	-	-	-	-	-	-	-	Tryp_alpha_amyl
PGSC0003DMG400023200	4113.PGSC0003DMT400059682	28J02@1|root,2QSB3@2759|Eukaryota,37ID5@33090|Viridiplantae,3GEGR@35493|Streptophyta,44PPE@71274|asterids	35493|Streptophyta	K	Domain of unknown function (DUF296)	-	-	-	-	-	-	-	-	-	DUF296
PGSC0003DMG400023198	4113.PGSC0003DMT400059678	COG4886@1|root,KOG0619@2759|Eukaryota,37KCS@33090|Viridiplantae,3GCT0@35493|Streptophyta,44PJ5@71274|asterids	35493|Streptophyta	S	Plant intracellular Ras-group-related LRR protein 4-like	-	GO:0005575,GO:0005623,GO:0005886,GO:0007154,GO:0007165,GO:0008150,GO:0009314,GO:0009416,GO:0009628,GO:0009987,GO:0016020,GO:0023052,GO:0044464,GO:0050789,GO:0050794,GO:0050896,GO:0051716,GO:0065007,GO:0071944	-	-	-	-	-	-	-	LRR_1,LRR_4,LRR_8
PGSC0003DMG400023201	4113.PGSC0003DMT400059683	2CZHA@1|root,2SACS@2759|Eukaryota,37X1W@33090|Viridiplantae,3GZ4P@35493|Streptophyta,44UFV@71274|asterids	35493|Streptophyta	-	-	-	-	-	-	-	-	-	-	-	-
PGSC0003DMG400026854	4113.PGSC0003DMT400069033	COG3979@1|root,KOG4742@2759|Eukaryota,37R5A@33090|Viridiplantae,3G9NC@35493|Streptophyta,44NE6@71274|asterids	35493|Streptophyta	O	endochitinase	-	-	3.2.1.14	ko:K01183,ko:K20547	ko00520,ko01100,ko04016,map00520,map01100,map04016	-	R01206,R02334	RC00467	ko00000,ko00001,ko01000	Chitin_bind_1,Glyco_hydro_19
PGSC0003DMG401023233	4113.PGSC0003DMT400059750	29F1T@1|root,2RN75@2759|Eukaryota,37TJB@33090|Viridiplantae,3GJY3@35493|Streptophyta,44T8U@71274|asterids	35493|Streptophyta	S	Sn-1 protein	-	GO:0005575,GO:0005622,GO:0005623,GO:0005737,GO:0009507,GO:0009536,GO:0043226,GO:0043227,GO:0043229,GO:0043231,GO:0044424,GO:0044444,GO:0044464	-	-	-	-	-	-	-	Bet_v_1
PGSC0003DMG400023234	4113.PGSC0003DMT400059752	29F1T@1|root,2RN75@2759|Eukaryota,37TJB@33090|Viridiplantae,3GJY3@35493|Streptophyta,44T8U@71274|asterids	35493|Streptophyta	S	Sn-1 protein	-	GO:0005575,GO:0005622,GO:0005623,GO:0005737,GO:0009507,GO:0009536,GO:0043226,GO:0043227,GO:0043229,GO:0043231,GO:0044424,GO:0044444,GO:0044464	-	-	-	-	-	-	-	Bet_v_1
PGSC0003DMG400023237	4113.PGSC0003DMT400059660	COG2801@1|root,KOG0017@2759|Eukaryota,383NS@33090|Viridiplantae,3GVP7@35493|Streptophyta,44NWX@71274|asterids	35493|Streptophyta	L	Reverse transcriptase (RNA-dependent DNA polymerase)	-	-	-	-	-	-	-	-	-	RVT_2
PGSC0003DMG400009634	2711.XP_006494726.1	COG4886@1|root,2R41B@2759|Eukaryota,37TDP@33090|Viridiplantae,3GCY2@35493|Streptophyta	35493|Streptophyta	S	TMV resistance protein N-like	-	-	-	-	-	-	-	-	-	LRR_3,NB-ARC,TIR
PGSC0003DMG400009638	4113.PGSC0003DMT400024956	COG1064@1|root,KOG0023@2759|Eukaryota,37KEI@33090|Viridiplantae,3G8HT@35493|Streptophyta,44RU8@71274|asterids	35493|Streptophyta	Q	8-hydroxygeraniol dehydrogenase-like	-	GO:0006725,GO:0008150,GO:0008152,GO:0009058,GO:0009698,GO:0009699,GO:0009808,GO:0009809,GO:0009987,GO:0019438,GO:0019748,GO:0044237,GO:0044249,GO:0044550,GO:0071704,GO:1901360,GO:1901362,GO:1901576	1.1.1.195	ko:K00083	ko00940,ko01100,ko01110,map00940,map01100,map01110	M00039	R02593,R03918,R06570,R06571,R07437	RC00649	ko00000,ko00001,ko00002,ko01000	ADH_N,ADH_zinc_N
PGSC0003DMG400009633	4113.PGSC0003DMT400043732	COG4886@1|root,2SI7S@2759|Eukaryota,37QD6@33090|Viridiplantae,3GCW1@35493|Streptophyta	35493|Streptophyta	S	RESISTANCE protein	-	GO:0002218,GO:0002252,GO:0002253,GO:0002376,GO:0002682,GO:0002684,GO:0003674,GO:0005488,GO:0005515,GO:0005575,GO:0005622,GO:0005623,GO:0005634,GO:0006950,GO:0006952,GO:0006955,GO:0007154,GO:0007165,GO:0008150,GO:0008219,GO:0009314,GO:0009416,GO:0009605,GO:0009607,GO:0009615,GO:0009617,GO:0009626,GO:0009628,GO:0009639,GO:0009870,GO:0009987,GO:0010114,GO:0012501,GO:0012505,GO:0016020,GO:0023052,GO:…	-	ko:K16226	ko04626,map04626	-	-	-	ko00000,ko00001	LRR_3,LRR_8,NB-ARC,TIR
PGSC0003DMG400009632	38727.Pavir.J15091.1.p	KOG0297@1|root,KOG0297@2759|Eukaryota,37RSY@33090|Viridiplantae,3G8U2@35493|Streptophyta,3KPSR@4447|Liliopsida,3I45A@38820|Poales	35493|Streptophyta	O	Ring finger	-	GO:0000228,GO:0000793,GO:0000794,GO:0001701,GO:0001756,GO:0001932,GO:0002020,GO:0002791,GO:0002793,GO:0003002,GO:0003007,GO:0003008,GO:0003012,GO:0003013,GO:0003015,GO:0003300,GO:0003674,GO:0003779,GO:0003824,GO:0004672,GO:0004674,GO:0004713,GO:0005198,GO:0005200,GO:0005488,GO:0005509,GO:0005515,GO:0005516,GO:0005575,GO:0005622,GO:0005623,GO:0005634,GO:0005694,GO:0005737,GO:0005856,GO:0005859,GO:…	-	-	-	-	-	-	-	-
PGSC0003DMG400009631	4113.PGSC0003DMT400035245	COG4886@1|root,2SI7S@2759|Eukaryota,37QD6@33090|Viridiplantae,3GCW1@35493|Streptophyta	35493|Streptophyta	S	RESISTANCE protein	-	GO:0002218,GO:0002252,GO:0002253,GO:0002376,GO:0002682,GO:0002684,GO:0003674,GO:0005488,GO:0005515,GO:0005575,GO:0005622,GO:0005623,GO:0005634,GO:0006950,GO:0006952,GO:0006955,GO:0007154,GO:0007165,GO:0008150,GO:0008219,GO:0009314,GO:0009416,GO:0009605,GO:0009607,GO:0009615,GO:0009617,GO:0009626,GO:0009628,GO:0009639,GO:0009870,GO:0009987,GO:0010114,GO:0012501,GO:0012505,GO:0016020,GO:0023052,GO:…	-	ko:K16226	ko04626,map04626	-	-	-	ko00000,ko00001	LRR_3,LRR_8,NB-ARC,TIR
PGSC0003DMG400009642	4113.PGSC0003DMT400024961	COG2801@1|root,KOG0017@2759|Eukaryota,386CV@33090|Viridiplantae,3GZZA@35493|Streptophyta,44PJJ@71274|asterids	35493|Streptophyta	L	transposition, RNA-mediated	-	-	-	-	-	-	-	-	-	-
PGSC0003DMG400015121	4113.PGSC0003DMT400039109	COG4886@1|root,2QPYS@2759|Eukaryota,37Q18@33090|Viridiplantae,3GA2W@35493|Streptophyta,44S1M@71274|asterids	35493|Streptophyta	T	Serine-threonine protein kinase, plant-type	-	-	-	-	-	-	-	-	-	LRRNT_2,LRR_1,LRR_8
PGSC0003DMG400028020	4113.PGSC0003DMT400072016	COG1028@1|root,KOG0725@2759|Eukaryota,37N8D@33090|Viridiplantae,3G8KA@35493|Streptophyta,44PDH@71274|asterids	35493|Streptophyta	Q	Short chain alcohol dehydrogenase	-	-	-	-	-	-	-	-	-	adh_short_C2
PGSC0003DMG400007758	4113.PGSC0003DMT400020048	COG4886@1|root,2QPYS@2759|Eukaryota,37Q18@33090|Viridiplantae,3GA2W@35493|Streptophyta,44S1M@71274|asterids	35493|Streptophyta	T	Serine-threonine protein kinase, plant-type	-	-	-	-	-	-	-	-	-	LRRNT_2,LRR_1,LRR_8
PGSC0003DMG400013954	4113.PGSC0003DMT400036249	COG4886@1|root,2QPYS@2759|Eukaryota,37Q18@33090|Viridiplantae,3GA2W@35493|Streptophyta,44S1M@71274|asterids	35493|Streptophyta	T	Serine-threonine protein kinase, plant-type	-	-	2.7.11.1	ko:K04730,ko:K04733,ko:K13420	ko04010,ko04016,ko04064,ko04620,ko04621,ko04624,ko04626,ko04722,ko05133,ko05140,ko05142,ko05145,ko05152,ko05162,ko05164,ko05169,map04010,map04016,map04064,map04620,map04621,map04624,map04626,map04722,map05133,map05140,map05142,map05145,map05152,map05162,map05164,map05169	M00686	-	-	ko00000,ko00001,ko00002,ko01000,ko01001	LRRNT_2,LRR_1,LRR_8,Pkinase,Pkinase_Tyr
PGSC0003DMG400013956	4113.PGSC0003DMT400036255	COG4886@1|root,2QPYS@2759|Eukaryota,37Q18@33090|Viridiplantae,3GA2W@35493|Streptophyta,44S1M@71274|asterids	35493|Streptophyta	T	Serine-threonine protein kinase, plant-type	-	-	2.7.11.1	ko:K04730,ko:K04733,ko:K13420	ko04010,ko04016,ko04064,ko04620,ko04621,ko04624,ko04626,ko04722,ko05133,ko05140,ko05142,ko05145,ko05152,ko05162,ko05164,ko05169,map04010,map04016,map04064,map04620,map04621,map04624,map04626,map04722,map05133,map05140,map05142,map05145,map05152,map05162,map05164,map05169	M00686	-	-	ko00000,ko00001,ko00002,ko01000,ko01001	LRRNT_2,LRR_1,LRR_8,Pkinase,Pkinase_Tyr
PGSC0003DMG400024383	4113.PGSC0003DMT400062654	2D0Q0@1|root,2SEYB@2759|Eukaryota,37XRZ@33090|Viridiplantae,3GMT8@35493|Streptophyta,44RV8@71274|asterids	35493|Streptophyta	S	Gag pol polyprotein	-	-	-	-	-	-	-	-	-	G-patch,Retrotrans_gag
PGSC0003DMG400042739	4113.PGSC0003DMT400058551	2D0Q0@1|root,2SEYB@2759|Eukaryota,37XRZ@33090|Viridiplantae,3GMT8@35493|Streptophyta,44RV8@71274|asterids	35493|Streptophyta	S	Gag pol polyprotein	-	-	-	-	-	-	-	-	-	G-patch,Retrotrans_gag
PGSC0003DMG400033363	4113.PGSC0003DMT400083512	COG4886@1|root,KOG0619@2759|Eukaryota	2759|Eukaryota	U	regulation of response to stimulus	-	-	-	-	-	-	-	-	-	LRRNT_2,LRR_1,LRR_6,LRR_8
PGSC0003DMG400030144	4113.PGSC0003DMT400077519	COG0515@1|root,2QTX3@2759|Eukaryota,37QMV@33090|Viridiplantae,3G7RI@35493|Streptophyta,44MEC@71274|asterids	35493|Streptophyta	T	Legume lectin domain	-	-	2.7.11.1	ko:K04733	ko04010,ko04064,ko04620,ko04621,ko04624,ko04722,ko05133,ko05140,ko05142,ko05145,ko05152,ko05162,ko05164,map04010,map04064,map04620,map04621,map04624,map04722,map05133,map05140,map05142,map05145,map05152,map05162,map05164	M00686	-	-	ko00000,ko00001,ko00002,ko01000,ko01001	Lectin_legB,Pkinase
PGSC0003DMG400030143	4113.PGSC0003DMT400011232	COG5052@1|root,KOG1725@2759|Eukaryota,37TJI@33090|Viridiplantae,3G8JW@35493|Streptophyta,44NYQ@71274|asterids	35493|Streptophyta	U	Zinc-finger of C2H2 type	-	GO:0001101,GO:0006950,GO:0006970,GO:0006972,GO:0008150,GO:0009266,GO:0009409,GO:0009414,GO:0009415,GO:0009628,GO:0009651,GO:0009719,GO:0009725,GO:0009737,GO:0010033,GO:0010035,GO:0033993,GO:0042221,GO:0042538,GO:0050896,GO:0097305,GO:1901700	-	-	-	-	-	-	-	TB2_DP1_HVA22,zf-met
PGSC0003DMG400040136	4113.PGSC0003DMT400062624	COG2801@1|root,KOG0017@2759|Eukaryota,37UZ7@33090|Viridiplantae,3GIGD@35493|Streptophyta	35493|Streptophyta	B	transposition, RNA-mediated	-	-	-	-	-	-	-	-	-	DUF4219,Retrotran_gag_2,zf-CCHC
PGSC0003DMG400037966	4081.Solyc05g042010.1.1	28YNF@1|root,2R5GD@2759|Eukaryota,38AYJ@33090|Viridiplantae,3GZYH@35493|Streptophyta,44U4V@71274|asterids	35493|Streptophyta	-	-	-	-	-	-	-	-	-	-	-	Transposase_24
PGSC0003DMG400026794	4113.PGSC0003DMT400068894	28P4D@1|root,2QSX4@2759|Eukaryota,37QB5@33090|Viridiplantae,3G9QQ@35493|Streptophyta,44RTM@71274|asterids	35493|Streptophyta	S	Plant protein of unknown function (DUF868)	-	-	-	-	-	-	-	-	-	DUF868
PGSC0003DMG401017076	4113.PGSC0003DMT400043995	COG1389@1|root,2QQC0@2759|Eukaryota,37QC4@33090|Viridiplantae,3GEN4@35493|Streptophyta,44IIW@71274|asterids	35493|Streptophyta	L	Component of the DNA topoisomerase VI involved in chromatin organization and progression of endoreduplication cycles. Relaxes both positive and negative superturns and exhibits a strong decatenase activity. The B subunit binds ATP	TOP6B	GO:0000902,GO:0003674,GO:0003735,GO:0003824,GO:0003916,GO:0003918,GO:0005198,GO:0005488,GO:0005515,GO:0005575,GO:0005622,GO:0005623,GO:0005737,GO:0005829,GO:0005840,GO:0006139,GO:0006259,GO:0006260,GO:0006261,GO:0006412,GO:0006518,GO:0006725,GO:0006807,GO:0007049,GO:0007275,GO:0007389,GO:0008094,GO:0008150,GO:0008152,GO:0009058,GO:0009059,GO:0009330,GO:0009653,GO:0009719,GO:0009725,GO:0009741,GO:…	5.99.1.3	ko:K03167	-	-	-	-	ko00000,ko01000,ko03032	HATPase_c,HATPase_c_3,Topo-VIb_trans
PGSC0003DMG400017078	4113.PGSC0003DMT400044017	2C7QK@1|root,2QUNQ@2759|Eukaryota,37QB2@33090|Viridiplantae,3GF5M@35493|Streptophyta,44S28@71274|asterids	35493|Streptophyta	S	Protein of unknown function (DUF 659)	-	-	-	-	-	-	-	-	-	DUF659,Dimer_Tnp_hAT,zf-BED
PGSC0003DMG402017076	4113.PGSC0003DMT400043995	COG1389@1|root,2QQC0@2759|Eukaryota,37QC4@33090|Viridiplantae,3GEN4@35493|Streptophyta,44IIW@71274|asterids	35493|Streptophyta	L	Component of the DNA topoisomerase VI involved in chromatin organization and progression of endoreduplication cycles. Relaxes both positive and negative superturns and exhibits a strong decatenase activity. The B subunit binds ATP	TOP6B	GO:0000902,GO:0003674,GO:0003735,GO:0003824,GO:0003916,GO:0003918,GO:0005198,GO:0005488,GO:0005515,GO:0005575,GO:0005622,GO:0005623,GO:0005737,GO:0005829,GO:0005840,GO:0006139,GO:0006259,GO:0006260,GO:0006261,GO:0006412,GO:0006518,GO:0006725,GO:0006807,GO:0007049,GO:0007275,GO:0007389,GO:0008094,GO:0008150,GO:0008152,GO:0009058,GO:0009059,GO:0009330,GO:0009653,GO:0009719,GO:0009725,GO:0009741,GO:…	5.99.1.3	ko:K03167	-	-	-	-	ko00000,ko01000,ko03032	HATPase_c,HATPase_c_3,Topo-VIb_trans
PGSC0003DMG400021887	4113.PGSC0003DMT400056338	COG4886@1|root,2SI7S@2759|Eukaryota,37QD6@33090|Viridiplantae,3GCW1@35493|Streptophyta	35493|Streptophyta	S	RESISTANCE protein	-	GO:0002218,GO:0002252,GO:0002253,GO:0002376,GO:0002682,GO:0002684,GO:0003674,GO:0005488,GO:0005515,GO:0005575,GO:0005622,GO:0005623,GO:0005634,GO:0006950,GO:0006952,GO:0006955,GO:0007154,GO:0007165,GO:0008150,GO:0008219,GO:0009314,GO:0009416,GO:0009605,GO:0009607,GO:0009615,GO:0009617,GO:0009626,GO:0009628,GO:0009639,GO:0009870,GO:0009987,GO:0010114,GO:0012501,GO:0012505,GO:0016020,GO:0023052,GO:…	-	ko:K16226	ko04626,map04626	-	-	-	ko00000,ko00001	LRR_3,LRR_8,NB-ARC,TIR
PGSC0003DMG400021890	4113.PGSC0003DMT400056344	COG0363@1|root,KOG3147@2759|Eukaryota,37Q6S@33090|Viridiplantae,3G721@35493|Streptophyta,44Q11@71274|asterids	35493|Streptophyta	G	Glucosamine-6-phosphate isomerases/6-phosphogluconolactonase	-	GO:0003674,GO:0003824,GO:0005575,GO:0005622,GO:0005623,GO:0005737,GO:0005829,GO:0006081,GO:0006098,GO:0006139,GO:0006725,GO:0006732,GO:0006733,GO:0006739,GO:0006753,GO:0006793,GO:0006796,GO:0006807,GO:0008150,GO:0008152,GO:0009051,GO:0009117,GO:0009987,GO:0016787,GO:0016788,GO:0017057,GO:0019362,GO:0019637,GO:0019682,GO:0019693,GO:0034641,GO:0044237,GO:0044238,GO:0044281,GO:0044424,GO:0044444,GO:…	3.1.1.31	ko:K01057	ko00030,ko01100,ko01110,ko01120,ko01130,ko01200,map00030,map01100,map01110,map01120,map01130,map01200	M00004,M00006,M00008	R02035	RC00537	ko00000,ko00001,ko00002,ko01000	Glucosamine_iso
PGSC0003DMG400021889	4113.PGSC0003DMT400056340	2CYZE@1|root,2S4Q4@2759|Eukaryota,37W0F@33090|Viridiplantae,3GKIS@35493|Streptophyta,44U26@71274|asterids	35493|Streptophyta	-	-	-	-	-	-	-	-	-	-	-	-
PGSC0003DMG400021884	4098.XP_009609203.1	2CQNN@1|root,2R59F@2759|Eukaryota,3863A@33090|Viridiplantae,3GU13@35493|Streptophyta,44TTN@71274|asterids	35493|Streptophyta	S	gag-polypeptide of LTR copia-type	-	-	-	-	-	-	-	-	-	Retrotran_gag_2
PGSC0003DMG400021883	4113.PGSC0003DMT400056336	2CQNN@1|root,2R59F@2759|Eukaryota,3863A@33090|Viridiplantae,3GU13@35493|Streptophyta,44TTN@71274|asterids	35493|Streptophyta	S	gag-polypeptide of LTR copia-type	-	-	-	-	-	-	-	-	-	Retrotran_gag_2
PGSC0003DMG400031272	4113.PGSC0003DMT400021675	COG2801@1|root,KOG0017@2759|Eukaryota,381NR@33090|Viridiplantae,3GQNJ@35493|Streptophyta,44T7S@71274|asterids	35493|Streptophyta	L	Conserved gene of	-	-	-	-	-	-	-	-	-	Asp_protease_2,Retrotrans_gag,gag-asp_proteas
PGSC0003DMG400039109	4113.PGSC0003DMT400089538	2D5ZF@1|root,2T06U@2759|Eukaryota,382QY@33090|Viridiplantae,3GR3Y@35493|Streptophyta	4113.PGSC0003DMT400089538|-	-	-	-	-	-	-	-	-	-	-	-	-
PGSC0003DMG402029202	4113.PGSC0003DMT400075074	28MUD@1|root,2QUCN@2759|Eukaryota,37ICK@33090|Viridiplantae,3GA96@35493|Streptophyta	35493|Streptophyta	S	synthase	-	GO:0003674,GO:0003824,GO:0005575,GO:0005622,GO:0005623,GO:0005737,GO:0005777,GO:0005911,GO:0006629,GO:0006644,GO:0006714,GO:0006720,GO:0006721,GO:0006793,GO:0006796,GO:0006950,GO:0008150,GO:0008152,GO:0008299,GO:0008610,GO:0009058,GO:0009506,GO:0009605,GO:0009607,GO:0009611,GO:0009975,GO:0009987,GO:0010333,GO:0010334,GO:0016106,GO:0016114,GO:0016829,GO:0016835,GO:0016838,GO:0019637,GO:0030054,GO:…	4.2.3.104,4.2.3.40,4.2.3.57,4.2.3.69,4.2.3.75,4.2.3.78,4.2.3.79,4.2.3.88	ko:K14184,ko:K15795,ko:K15799,ko:K15803,ko:K18117	ko00909,ko01100,ko01110,map00909,map01100,map01110	-	R07648,R08373,R08541,R09614,R09620,R10598,R10599	RC02179,RC02180,RC02425,RC02581,RC02777,RC03207,RC03208	ko00000,ko00001,ko01000	Terpene_synth,Terpene_synth_C
PGSC0003DMG400010905	4113.PGSC0003DMT400028298	COG0531@1|root,KOG1287@2759|Eukaryota,37MGT@33090|Viridiplantae,3GEMB@35493|Streptophyta,44Q61@71274|asterids	35493|Streptophyta	E	Amino acid permease	-	GO:0003674,GO:0005215,GO:0005488,GO:0005515,GO:0005575,GO:0005623,GO:0005886,GO:0005887,GO:0006810,GO:0008150,GO:0015203,GO:0015291,GO:0015297,GO:0015846,GO:0016020,GO:0016021,GO:0022804,GO:0022857,GO:0031224,GO:0031226,GO:0042802,GO:0044425,GO:0044459,GO:0044464,GO:0051179,GO:0051234,GO:0055085,GO:0071702,GO:0071705,GO:0071944,GO:1902047	-	-	-	-	-	-	-	AA_permease_2
PGSC0003DMG400001944	4113.PGSC0003DMT400004893	COG2124@1|root,KOG0156@2759|Eukaryota,37R7V@33090|Viridiplantae,3GC05@35493|Streptophyta	35493|Streptophyta	Q	Belongs to the cytochrome P450 family	-	-	1.14.14.40	ko:K12153	ko00460,ko00966,ko01110,ko01210,map00460,map00966,map01110,map01210	-	R08652,R09578,R09579,R09580,R09581	RC00365,RC01918,RC01936,RC02295	ko00000,ko00001,ko00199,ko01000	p450
PGSC0003DMG401001941	4113.PGSC0003DMT400004881	COG2124@1|root,KOG0156@2759|Eukaryota,37R7V@33090|Viridiplantae,3GC05@35493|Streptophyta	35493|Streptophyta	Q	Belongs to the cytochrome P450 family	-	-	1.14.14.40	ko:K12153	ko00460,ko00966,ko01110,ko01210,map00460,map00966,map01110,map01210	-	R08652,R09578,R09579,R09580,R09581	RC00365,RC01918,RC01936,RC02295	ko00000,ko00001,ko00199,ko01000	p450
PGSC0003DMG400001943	4113.PGSC0003DMT400004890	COG2124@1|root,KOG0156@2759|Eukaryota,37R7V@33090|Viridiplantae,3GC05@35493|Streptophyta,44PKM@71274|asterids	35493|Streptophyta	Q	Belongs to the cytochrome P450 family	-	-	1.14.14.40	ko:K12153	ko00460,ko00966,ko01110,ko01210,map00460,map00966,map01110,map01210	-	R08652,R09578,R09579,R09580,R09581	RC00365,RC01918,RC01936,RC02295	ko00000,ko00001,ko00199,ko01000	p450
PGSC0003DMG400001942	4113.PGSC0003DMT400004888	COG2124@1|root,KOG0156@2759|Eukaryota	2759|Eukaryota	Q	iron ion binding	-	-	1.14.14.40	ko:K12153	ko00460,ko00966,ko01110,ko01210,map00460,map00966,map01110,map01210	-	R08652,R09578,R09579,R09580,R09581	RC00365,RC01918,RC01936,RC02295	ko00000,ko00001,ko00199,ko01000	p450
PGSC0003DMG400001920	4113.PGSC0003DMT400004836	COG2178@1|root,KOG3066@2759|Eukaryota,37KYG@33090|Viridiplantae,3G9QB@35493|Streptophyta,44GBT@71274|asterids	35493|Streptophyta	J	Translin family	-	GO:0001664,GO:0003674,GO:0005102,GO:0005488,GO:0005515,GO:0005575,GO:0005622,GO:0005623,GO:0005634,GO:0031685,GO:0031687,GO:0043226,GO:0043227,GO:0043229,GO:0043231,GO:0044424,GO:0044464,GO:0044877	-	-	-	-	-	-	-	Translin
PGSC0003DMG400001936	4113.PGSC0003DMT400004871	28PR4@1|root,2QWDI@2759|Eukaryota,37TN2@33090|Viridiplantae,3GGYW@35493|Streptophyta,44QY1@71274|asterids	35493|Streptophyta	S	isoform X1	-	-	-	-	-	-	-	-	-	-
PGSC0003DMG400001919	4113.PGSC0003DMT400004832	2CMWX@1|root,2QSGG@2759|Eukaryota,37IUH@33090|Viridiplantae,3GD3T@35493|Streptophyta,44BYT@71274|asterids	35493|Streptophyta	K	Transcription factor	-	-	-	-	-	-	-	-	-	HLH
PGSC0003DMG400001935	4113.PGSC0003DMT400004869	KOG2381@1|root,KOG2381@2759|Eukaryota,37QG7@33090|Viridiplantae,3G9IU@35493|Streptophyta,44P1Q@71274|asterids	35493|Streptophyta	T	Phosphatidylinositol 3- and 4-kinase	-	GO:0003674,GO:0003824,GO:0004430,GO:0005488,GO:0005515,GO:0006464,GO:0006468,GO:0006629,GO:0006644,GO:0006650,GO:0006793,GO:0006796,GO:0006807,GO:0008150,GO:0008152,GO:0009987,GO:0016301,GO:0016310,GO:0016740,GO:0016772,GO:0016773,GO:0019538,GO:0019637,GO:0019899,GO:0019900,GO:0019901,GO:0030258,GO:0036211,GO:0043170,GO:0043412,GO:0043424,GO:0044237,GO:0044238,GO:0044255,GO:0044260,GO:0044267,GO:…	-	-	-	-	-	-	-	PI3_PI4_kinase
PGSC0003DMG400002414	4113.PGSC0003DMT400006208	29F1T@1|root,2RN75@2759|Eukaryota,37TJB@33090|Viridiplantae,3GHRA@35493|Streptophyta,44T7H@71274|asterids	35493|Streptophyta	S	Sn-1 protein	-	-	-	-	-	-	-	-	-	Bet_v_1
PGSC0003DMG400001934	4113.PGSC0003DMT400004867	2CNFU@1|root,2QVZV@2759|Eukaryota,37QKF@33090|Viridiplantae,3G815@35493|Streptophyta,44DXI@71274|asterids	35493|Streptophyta	S	DNA (Cytosine-5)-methyltransferase DRM2-like	-	GO:0005575,GO:0005622,GO:0005623,GO:0005634,GO:0043226,GO:0043227,GO:0043229,GO:0043231,GO:0044424,GO:0044464	-	-	-	-	-	-	-	DNA_methylase
PGSC0003DMG400001914	4081.Solyc04g005120.2.1	2B481@1|root,2S0GF@2759|Eukaryota,37UJM@33090|Viridiplantae,3GIZX@35493|Streptophyta,44P6P@71274|asterids	35493|Streptophyta	S	Short hypocotyl in white light1	-	GO:0005575,GO:0005622,GO:0005623,GO:0005634,GO:0008150,GO:0009314,GO:0009416,GO:0009605,GO:0009606,GO:0009628,GO:0009629,GO:0009630,GO:0009642,GO:0009787,GO:0009889,GO:0009958,GO:0009962,GO:0009966,GO:0010099,GO:0010100,GO:0010380,GO:0010646,GO:0019222,GO:0023051,GO:0031323,GO:0031326,GO:0031537,GO:0031540,GO:0043226,GO:0043227,GO:0043229,GO:0043231,GO:0044424,GO:0044464,GO:0048518,GO:0048519,GO:…	-	-	-	-	-	-	-	-
PGSC0003DMG400001929	4113.PGSC0003DMT400004853	COG0639@1|root,KOG0371@2759|Eukaryota,37JWZ@33090|Viridiplantae,3G904@35493|Streptophyta,44SNQ@71274|asterids	35493|Streptophyta	T	serine threonine-protein phosphatase	-	-	3.1.3.16	ko:K04382	ko03015,ko04013,ko04071,ko04111,ko04113,ko04114,ko04136,ko04138,ko04140,ko04151,ko04152,ko04261,ko04350,ko04390,ko04391,ko04530,ko04728,ko04730,ko05142,ko05160,ko05165,map03015,map04013,map04071,map04111,map04113,map04114,map04136,map04138,map04140,map04151,map04152,map04261,map04350,map04390,map04391,map04530,map04728,map04730,map05142,map05160,map05165	-	-	-	ko00000,ko00001,ko01000,ko01009,ko03036,ko04147	Metallophos
PGSC0003DMG400001928	4113.PGSC0003DMT400004852	28KGG@1|root,2QSXP@2759|Eukaryota,37KGQ@33090|Viridiplantae,3GCZ7@35493|Streptophyta,44EJK@71274|asterids	35493|Streptophyta	S	Cofactor assembly of complex C subunit B, CCB2/CCB4	-	GO:0005575,GO:0005622,GO:0005623,GO:0005737,GO:0008150,GO:0009507,GO:0009536,GO:0009987,GO:0010190,GO:0016043,GO:0017004,GO:0022607,GO:0034622,GO:0043226,GO:0043227,GO:0043229,GO:0043231,GO:0043933,GO:0044085,GO:0044424,GO:0044444,GO:0044464,GO:0065003,GO:0071840	-	-	-	-	-	-	-	CCB2_CCB4
PGSC0003DMG400001927	4113.PGSC0003DMT400004851	COG0462@1|root,KOG0225@2759|Eukaryota,37K7U@33090|Viridiplantae,3GCQI@35493|Streptophyta,44FRJ@71274|asterids	35493|Streptophyta	C	The pyruvate dehydrogenase complex catalyzes the overall conversion of pyruvate to acetyl-CoA and CO(2)	IAR4	GO:0003674,GO:0005488,GO:0005575,GO:0005622,GO:0005623,GO:0005634,GO:0005737,GO:0005739,GO:0005759,GO:0005829,GO:0006950,GO:0006970,GO:0008150,GO:0008270,GO:0009628,GO:0009651,GO:0010035,GO:0010038,GO:0031974,GO:0042221,GO:0043167,GO:0043169,GO:0043226,GO:0043227,GO:0043229,GO:0043231,GO:0043233,GO:0044422,GO:0044424,GO:0044429,GO:0044444,GO:0044446,GO:0044464,GO:0046686,GO:0046872,GO:0046914,GO:…	1.2.4.1	ko:K00161	ko00010,ko00020,ko00620,ko01100,ko01110,ko01120,ko01130,ko01200,ko04066,ko04922,ko05230,map00010,map00020,map00620,map01100,map01110,map01120,map01130,map01200,map04066,map04922,map05230	M00307	R00014,R00209,R01699,R03270	RC00004,RC00027,RC00627,RC02742,RC02744,RC02882	br01601,ko00000,ko00001,ko00002,ko01000	E1_dh
PGSC0003DMG402001926	4113.PGSC0003DMT400004850	COG3104@1|root,KOG1237@2759|Eukaryota,37JF1@33090|Viridiplantae,3GAG9@35493|Streptophyta,44S3K@71274|asterids	35493|Streptophyta	E	latd nip	-	-	-	ko:K14638	-	-	-	-	ko00000,ko02000	PTR2
PGSC0003DMG400001912	4113.PGSC0003DMT400004806	COG1109@1|root,KOG1220@2759|Eukaryota,37JBZ@33090|Viridiplantae,3GB36@35493|Streptophyta,44HYU@71274|asterids	35493|Streptophyta	G	Phosphoglucomutase/phosphomannomutase, alpha/beta/alpha domain II	-	-	-	-	-	-	-	-	-	PGM_PMM_I,PGM_PMM_II,PGM_PMM_III
PGSC0003DMG400001925	4113.PGSC0003DMT400004846	2D5XF@1|root,2T011@2759|Eukaryota,38328@33090|Viridiplantae,3GRXS@35493|Streptophyta,44MBV@71274|asterids	35493|Streptophyta	-	-	-	-	-	-	-	-	-	-	-	-
PGSC0003DMG400001924	4113.PGSC0003DMT400004845	KOG1565@1|root,KOG1565@2759|Eukaryota,37MGX@33090|Viridiplantae,3GE77@35493|Streptophyta,44USM@71274|asterids	35493|Streptophyta	O	Belongs to the peptidase M10A family	-	GO:0001101,GO:0003674,GO:0003824,GO:0004175,GO:0004222,GO:0005575,GO:0005623,GO:0005886,GO:0006508,GO:0006807,GO:0006950,GO:0006970,GO:0008150,GO:0008152,GO:0008233,GO:0008237,GO:0009628,GO:0009651,GO:0009719,GO:0009725,GO:0009753,GO:0010033,GO:0010035,GO:0010038,GO:0016020,GO:0016787,GO:0019538,GO:0031224,GO:0031225,GO:0032502,GO:0040007,GO:0042221,GO:0043170,GO:0044238,GO:0044425,GO:0044464,GO:…	-	ko:K07761,ko:K07999	-	-	-	-	ko00000,ko01000,ko01002	PG_binding_1,Peptidase_M10
PGSC0003DMG400029099	4081.Solyc09g098360.2.1	COG2007@1|root,KOG3163@2759|Eukaryota,37KT2@33090|Viridiplantae,3GBAS@35493|Streptophyta,44DJ5@71274|asterids	35493|Streptophyta	J	Ribosomal protein S8e	-	-	-	ko:K14842	-	-	-	-	ko00000,ko03009	Ribosomal_S8e
PGSC0003DMG400043989	4113.PGSC0003DMT400092517	KOG1075@1|root,KOG1075@2759|Eukaryota	2759|Eukaryota	E	Ribonuclease H protein	-	-	-	-	-	-	-	-	-	DUF1725,DUF4283,Exo_endo_phos_2,RVT_1
PGSC0003DMG400041121	4113.PGSC0003DMT400091550	KOG1075@1|root,KOG1075@2759|Eukaryota,38995@33090|Viridiplantae,3GR7G@35493|Streptophyta	35493|Streptophyta	S	Reverse transcriptase-like	-	-	-	-	-	-	-	-	-	DUF3355,RVT_3,zf-RVT
PGSC0003DMG400019559	4113.PGSC0003DMT400050328	COG5537@1|root,KOG2011@2759|Eukaryota,37ITF@33090|Viridiplantae,3GC90@35493|Streptophyta,44DEB@71274|asterids	35493|Streptophyta	D	Sister-chromatid cohesion protein	-	GO:0000003,GO:0000280,GO:0000819,GO:0005575,GO:0005622,GO:0005623,GO:0005634,GO:0005694,GO:0006996,GO:0007049,GO:0007059,GO:0007062,GO:0007127,GO:0007135,GO:0008150,GO:0008608,GO:0009987,GO:0016043,GO:0022402,GO:0022414,GO:0043226,GO:0043227,GO:0043228,GO:0043229,GO:0043231,GO:0043232,GO:0044424,GO:0044464,GO:0045132,GO:0045143,GO:0045144,GO:0048285,GO:0051177,GO:0051276,GO:0051316,GO:0051321,GO:…	-	ko:K06671	ko04110,ko04111,ko04113,map04110,map04111,map04113	-	-	-	ko00000,ko00001,ko03036	STAG
PGSC0003DMG401008792	4113.PGSC0003DMT400022676	COG0090@1|root,KOG0438@2759|Eukaryota,37TIQ@33090|Viridiplantae,3GHDG@35493|Streptophyta,44TU7@71274|asterids	35493|Streptophyta	J	Ribosomal protein L2	-	GO:0000313,GO:0000315,GO:0003674,GO:0003676,GO:0003723,GO:0003729,GO:0005488,GO:0005575,GO:0005622,GO:0005623,GO:0005737,GO:0005739,GO:0005759,GO:0005761,GO:0005762,GO:0005840,GO:0006412,GO:0006518,GO:0006807,GO:0008150,GO:0008152,GO:0009058,GO:0009059,GO:0009987,GO:0010467,GO:0015934,GO:0019538,GO:0031974,GO:0032543,GO:0032991,GO:0034641,GO:0034645,GO:0043043,GO:0043170,GO:0043226,GO:0043227,GO:…	-	-	-	-	-	-	-	Ribosomal_L2
PGSC0003DMG400031482	4113.PGSC0003DMT400080835	2C2RE@1|root,2QU1G@2759|Eukaryota,37PFX@33090|Viridiplantae,3G9G5@35493|Streptophyta,44IW3@71274|asterids	35493|Streptophyta	S	CST, telomere maintenance, complex subunit CTC1	-	-	-	-	-	-	-	-	-	CTC1_2
PGSC0003DMG400010974	4113.PGSC0003DMT400028503	2CMAK@1|root,2QPT8@2759|Eukaryota,37MKA@33090|Viridiplantae,3GD5I@35493|Streptophyta	35493|Streptophyta	C	Component of the cytochrome b6-f complex, which mediates electron transfer between photosystem II (PSII) and photosystem I (PSI), cyclic electron flow around PSI, and state transitions	petA	-	-	ko:K02634	ko00195,ko01100,map00195,map01100	M00162	-	-	ko00000,ko00001,ko00002,ko00194	Apocytochr_F_C,Apocytochr_F_N
PGSC0003DMG400003395	4113.PGSC0003DMT400010919	KOG3426@1|root,KOG3426@2759|Eukaryota,37UNH@33090|Viridiplantae,3GIS4@35493|Streptophyta,44KED@71274|asterids	35493|Streptophyta	C	NADH dehydrogenase ubiquinone 1 alpha subcomplex subunit 6-like	-	GO:0005575,GO:0005622,GO:0005623,GO:0005737,GO:0005739,GO:0005740,GO:0005743,GO:0005746,GO:0005747,GO:0016020,GO:0019866,GO:0030964,GO:0031090,GO:0031966,GO:0031967,GO:0031975,GO:0032991,GO:0043226,GO:0043227,GO:0043229,GO:0043231,GO:0044422,GO:0044424,GO:0044425,GO:0044429,GO:0044444,GO:0044446,GO:0044455,GO:0044464,GO:0045271,GO:0070469,GO:0098796,GO:0098798,GO:0098800,GO:0098803,GO:1902494,GO:…	-	ko:K03950	ko00190,ko01100,ko04714,ko04723,ko04932,ko05010,ko05012,ko05016,map00190,map01100,map04714,map04723,map04932,map05010,map05012,map05016	M00146	-	-	ko00000,ko00001,ko00002	Complex1_LYR
PGSC0003DMG401013710	4113.PGSC0003DMT400035638	COG0580@1|root,KOG0223@2759|Eukaryota,37I8V@33090|Viridiplantae,3GEXA@35493|Streptophyta,44QAR@71274|asterids	35493|Streptophyta	G	Belongs to the MIP aquaporin (TC 1.A.8) family	-	GO:0003674,GO:0005215,GO:0005372,GO:0005575,GO:0005623,GO:0005886,GO:0005887,GO:0006810,GO:0006811,GO:0006833,GO:0008150,GO:0015250,GO:0015267,GO:0015318,GO:0015840,GO:0016020,GO:0016021,GO:0019755,GO:0022803,GO:0022838,GO:0022857,GO:0031224,GO:0031226,GO:0034220,GO:0042044,GO:0042886,GO:0044425,GO:0044459,GO:0044464,GO:0051179,GO:0051234,GO:0055085,GO:0071702,GO:0071705,GO:0071944	-	ko:K09874	-	-	-	-	ko00000,ko02000	MIP
PGSC0003DMG400041115	4113.PGSC0003DMT400086337	COG0324@1|root,KOG1384@2759|Eukaryota	2759|Eukaryota	J	Catalyzes the transfer of a dimethylallyl group onto the adenine at position 37	-	GO:0003674,GO:0003824,GO:0005575,GO:0005622,GO:0005623,GO:0005634,GO:0005737,GO:0005739,GO:0006139,GO:0006396,GO:0006399,GO:0006400,GO:0006725,GO:0006807,GO:0008033,GO:0008150,GO:0008152,GO:0009058,GO:0009308,GO:0009451,GO:0009536,GO:0009690,GO:0009691,GO:0009824,GO:0009987,GO:0010467,GO:0010817,GO:0016070,GO:0016740,GO:0016765,GO:0034470,GO:0034641,GO:0034660,GO:0034754,GO:0042445,GO:0042446,GO:…	2.5.1.112,2.5.1.27,2.5.1.75	ko:K00791,ko:K10760	ko00908,ko01100,ko01110,map00908,map01100,map01110	-	R01122,R04038,R08051,R08052	RC00121,RC02820	ko00000,ko00001,ko01000,ko01006,ko03016	IPPT
PGSC0003DMG400025637	4113.PGSC0003DMT400097112	KOG1075@1|root,KOG1075@2759|Eukaryota	2759|Eukaryota	E	Ribonuclease H protein	-	-	2.7.10.1	ko:K08899,ko:K14769	-	-	-	-	ko00000,ko01000,ko01001,ko01009,ko03009	Alba,DUF4283,RVT_1
PGSC0003DMG400025638	4113.PGSC0003DMT400065868	COG0510@1|root,KOG2686@2759|Eukaryota,37NWX@33090|Viridiplantae,3GCRP@35493|Streptophyta,44H5Q@71274|asterids	35493|Streptophyta	M	Choline/ethanolamine kinase	-	GO:0003674,GO:0003824,GO:0004103,GO:0004305,GO:0005575,GO:0005622,GO:0005623,GO:0005737,GO:0005829,GO:0006629,GO:0006644,GO:0006646,GO:0006650,GO:0006656,GO:0006657,GO:0006793,GO:0006796,GO:0006807,GO:0006950,GO:0008150,GO:0008152,GO:0008610,GO:0008654,GO:0009058,GO:0009611,GO:0009987,GO:0016301,GO:0016310,GO:0016740,GO:0016772,GO:0016773,GO:0019637,GO:0044237,GO:0044238,GO:0044249,GO:0044255,GO:…	2.7.1.32,2.7.1.82	ko:K14156	ko00564,ko01100,ko05231,map00564,map01100,map05231	M00090,M00092	R01021,R01468	RC00002,RC00017	ko00000,ko00001,ko00002,ko01000	Choline_kin_N,Choline_kinase
PGSC0003DMG400017941	4113.PGSC0003DMT400046214	2AAVC@1|root,2RYMX@2759|Eukaryota,37PN9@33090|Viridiplantae,3GHZC@35493|Streptophyta,44MZE@71274|asterids	35493|Streptophyta	S	LRR-repeat protein	-	-	-	-	-	-	-	-	-	F-box,FBD
PGSC0003DMG400043236	4113.PGSC0003DMT400059947	2BXPJ@1|root,2S19R@2759|Eukaryota,37VPU@33090|Viridiplantae,3GJYZ@35493|Streptophyta,44U8B@71274|asterids	35493|Streptophyta	S	Auxin responsive protein	-	-	-	ko:K14488	ko04075,map04075	-	-	-	ko00000,ko00001	Auxin_inducible
PGSC0003DMG400017943	4113.PGSC0003DMT400046218	COG0515@1|root,2QT13@2759|Eukaryota,37JF2@33090|Viridiplantae,3G9X6@35493|Streptophyta,44FVE@71274|asterids	35493|Streptophyta	T	receptor kinase	-	GO:0005575,GO:0005618,GO:0005623,GO:0005886,GO:0005911,GO:0009505,GO:0009506,GO:0016020,GO:0030054,GO:0030312,GO:0044464,GO:0055044,GO:0071944	-	-	-	-	-	-	-	LRRNT_2,LRR_1,LRR_4,LRR_8,Pkinase,Pkinase_Tyr
PGSC0003DMG400026732	4113.PGSC0003DMT400068740	COG0542@1|root,KOG1051@2759|Eukaryota,37MBB@33090|Viridiplantae,3G786@35493|Streptophyta,44I7A@71274|asterids	35493|Streptophyta	O	AAA domain (Cdc48 subfamily)	-	GO:0008150,GO:0009719,GO:0009725,GO:0010033,GO:0014070,GO:0033993,GO:0042221,GO:0050896,GO:1901700,GO:1902347	-	ko:K03695	ko04213,map04213	-	-	-	ko00000,ko00001,ko03110	AAA_2,Clp_N
PGSC0003DMG400041255	4113.PGSC0003DMT400093770	COG0324@1|root,KOG1384@2759|Eukaryota,37TH2@33090|Viridiplantae,3G8SP@35493|Streptophyta	35493|Streptophyta	J	isopentenyltransferase	-	GO:0003674,GO:0003824,GO:0005575,GO:0005622,GO:0005623,GO:0005634,GO:0005737,GO:0005739,GO:0006139,GO:0006396,GO:0006399,GO:0006400,GO:0006725,GO:0006807,GO:0008033,GO:0008150,GO:0008152,GO:0009058,GO:0009308,GO:0009451,GO:0009536,GO:0009690,GO:0009691,GO:0009824,GO:0009987,GO:0010467,GO:0010817,GO:0016070,GO:0016740,GO:0016765,GO:0034470,GO:0034641,GO:0034660,GO:0034754,GO:0042445,GO:0042446,GO:…	2.5.1.112,2.5.1.27	ko:K10760	ko00908,ko01100,ko01110,map00908,map01100,map01110	-	R04038,R08051,R08052	RC00121,RC02820	ko00000,ko00001,ko01000,ko01006	IPPT
PGSC0003DMG400035424	4096.XP_009785133.1	28PWY@1|root,2QWJJ@2759|Eukaryota,37NQA@33090|Viridiplantae,3GWEZ@35493|Streptophyta,44NT7@71274|asterids	35493|Streptophyta	S	Domain of unknown function (DUF4216)	-	-	-	-	-	-	-	-	-	DUF4216
PGSC0003DMG400028085	4113.PGSC0003DMT400072173	28PWY@1|root,2QWJJ@2759|Eukaryota,37NQA@33090|Viridiplantae,3G852@35493|Streptophyta,44RPT@71274|asterids	35493|Streptophyta	S	Transposase family tnp2	-	-	-	-	-	-	-	-	-	DUF4216,DUF4218,Transpos_assoc,Transposase_21
PGSC0003DMG401019012	4113.PGSC0003DMT400048929	COG0174@1|root,KOG0683@2759|Eukaryota,37RX7@33090|Viridiplantae,3GC1F@35493|Streptophyta,44QXH@71274|asterids	35493|Streptophyta	E	Belongs to the glutamine synthetase family	-	GO:0000003,GO:0000905,GO:0001896,GO:0003006,GO:0005575,GO:0005622,GO:0005623,GO:0005737,GO:0006725,GO:0007275,GO:0008150,GO:0008152,GO:0008219,GO:0009058,GO:0009403,GO:0009404,GO:0009889,GO:0009891,GO:0009893,GO:0009987,GO:0010720,GO:0010913,GO:0010914,GO:0012501,GO:0018130,GO:0019222,GO:0019438,GO:0019748,GO:0019954,GO:0022414,GO:0030154,GO:0030436,GO:0030582,GO:0030584,GO:0031323,GO:0031325,GO:…	6.3.1.2	ko:K01915	ko00220,ko00250,ko00630,ko00910,ko01100,ko01120,ko01230,ko02020,ko04217,ko04724,ko04727,map00220,map00250,map00630,map00910,map01100,map01120,map01230,map02020,map04217,map04724,map04727	-	R00253	RC00010,RC02798	ko00000,ko00001,ko01000,ko04147	Amidohydro_2,Gln-synt_C,Gln-synt_N_2
PGSC0003DMG400006701	4113.PGSC0003DMT400017173	KOG0297@1|root,KOG0297@2759|Eukaryota,37RSY@33090|Viridiplantae,3G8U2@35493|Streptophyta,44FR0@71274|asterids	35493|Streptophyta	O	Ring finger	-	GO:0000228,GO:0000793,GO:0000794,GO:0001701,GO:0001756,GO:0001932,GO:0002020,GO:0002791,GO:0002793,GO:0003002,GO:0003007,GO:0003008,GO:0003012,GO:0003013,GO:0003015,GO:0003300,GO:0003674,GO:0003779,GO:0003824,GO:0004672,GO:0004674,GO:0004713,GO:0005198,GO:0005200,GO:0005488,GO:0005509,GO:0005515,GO:0005516,GO:0005575,GO:0005622,GO:0005623,GO:0005634,GO:0005694,GO:0005737,GO:0005856,GO:0005859,GO:…	-	-	-	-	-	-	-	-
PGSC0003DMG401020789	4113.PGSC0003DMT400053585	KOG4658@1|root,KOG4658@2759|Eukaryota,37P43@33090|Viridiplantae,3GF32@35493|Streptophyta,44MFY@71274|asterids	35493|Streptophyta	T	Belongs to the disease resistance NB-LRR family	-	-	-	ko:K19613	ko04014,map04014	-	-	-	ko00000,ko00001	LRR_8,NB-ARC
PGSC0003DMG400020793	4113.PGSC0003DMT400053597	KOG1075@1|root,KOG1075@2759|Eukaryota,37XBW@33090|Viridiplantae,3GMB5@35493|Streptophyta,44SIW@71274|asterids	35493|Streptophyta	S	Zinc knuckle	-	-	-	-	-	-	-	-	-	DUF4283,zf-CCHC_4,zf-RING_2
PGSC0003DMG401018893	4113.PGSC0003DMT400048626	COG1185@1|root,KOG1520@2759|Eukaryota,3877C@33090|Viridiplantae,3GR7N@35493|Streptophyta	35493|Streptophyta	J	strictosidine synthase activity	-	-	-	-	-	-	-	-	-	-
PGSC0003DMG402018893	4113.PGSC0003DMT400048627	COG1185@1|root,KOG1520@2759|Eukaryota,37N1P@33090|Viridiplantae,3G9P8@35493|Streptophyta,44EKW@71274|asterids	35493|Streptophyta	J	Strictosidine synthase	-	GO:0003674,GO:0003824,GO:0005575,GO:0005622,GO:0005623,GO:0005737,GO:0005773,GO:0005783,GO:0012505,GO:0016020,GO:0016787,GO:0016788,GO:0043226,GO:0043227,GO:0043229,GO:0043231,GO:0044424,GO:0044444,GO:0044464	-	ko:K14508,ko:K21407	ko04075,map04075	-	-	-	ko00000,ko00001,ko04121,ko04131	Str_synth
PGSC0003DMG400018892	4113.PGSC0003DMT400048624	2E4EA@1|root,2S5QZ@2759|Eukaryota,389WA@33090|Viridiplantae,3GYYM@35493|Streptophyta,44TE1@71274|asterids	35493|Streptophyta	-	-	-	-	-	-	-	-	-	-	-	-
PGSC0003DMG400001290	4113.PGSC0003DMT400003257	COG2124@1|root,KOG0156@2759|Eukaryota,37YFX@33090|Viridiplantae,3GNNN@35493|Streptophyta,44RQ3@71274|asterids	35493|Streptophyta	Q	Cytochrome P450 92B1	-	-	-	ko:K20623	ko00905,ko01100,ko01110,map00905,map01100,map01110	-	R07470,R07474	RC00661	ko00000,ko00001,ko00199	p450
PGSC0003DMG400022052	4113.PGSC0003DMT400056702	KOG4833@1|root,KOG4833@2759|Eukaryota,37JTU@33090|Viridiplantae,3G8YF@35493|Streptophyta,44CW8@71274|asterids	35493|Streptophyta	S	glomerular visceral epithelial cell migration	-	-	-	ko:K14311	ko03013,map03013	M00427	-	-	ko00000,ko00001,ko00002,ko03019	Nup188
PGSC0003DMG400015542	4113.PGSC0003DMT400040174	KOG4267@1|root,KOG4267@2759|Eukaryota,37UPR@33090|Viridiplantae,3GIPH@35493|Streptophyta,44JNI@71274|asterids	35493|Streptophyta	S	Transmembrane protein 14	-	-	-	-	-	-	-	-	-	Tmemb_14
PGSC0003DMG400015565	4081.Solyc11g073250.1.1	COG5262@1|root,KOG1756@2759|Eukaryota,37U41@33090|Viridiplantae,3GBAG@35493|Streptophyta,44UQ9@71274|asterids	35493|Streptophyta	B	C-terminus of histone H2A	-	GO:0005575,GO:0005622,GO:0005623,GO:0005634,GO:0005694,GO:0043226,GO:0043227,GO:0043228,GO:0043229,GO:0043231,GO:0043232,GO:0044424,GO:0044464	-	ko:K11251	ko04217,ko05034,ko05322,map04217,map05034,map05322	-	-	-	ko00000,ko00001,ko03036,ko04147	Histone,Histone_H2A_C
PGSC0003DMG402015541	4113.PGSC0003DMT400040170	KOG4267@1|root,KOG4267@2759|Eukaryota,37UPR@33090|Viridiplantae,3GIPH@35493|Streptophyta,44JNI@71274|asterids	35493|Streptophyta	S	Transmembrane protein 14	-	-	-	-	-	-	-	-	-	Tmemb_14
PGSC0003DMG401015541	4113.PGSC0003DMT400040170	KOG4267@1|root,KOG4267@2759|Eukaryota,37UPR@33090|Viridiplantae,3GIPH@35493|Streptophyta,44JNI@71274|asterids	35493|Streptophyta	S	Transmembrane protein 14	-	-	-	-	-	-	-	-	-	Tmemb_14
PGSC0003DMG400015561	4113.PGSC0003DMT400040210	28NWU@1|root,2R3H5@2759|Eukaryota,37R77@33090|Viridiplantae,3GFMF@35493|Streptophyta,44KXB@71274|asterids	35493|Streptophyta	S	Protein of unknown function (DUF1635)	-	-	-	-	-	-	-	-	-	DUF1635
PGSC0003DMG400015538	4113.PGSC0003DMT400040161	COG0807@1|root,KOG1284@2759|Eukaryota,37MDU@33090|Viridiplantae,3GDHC@35493|Streptophyta,44HSZ@71274|asterids	35493|Streptophyta	H	GTP cyclohydrolase II	RIBA3	GO:0003674,GO:0003824,GO:0005575,GO:0005622,GO:0005623,GO:0005737,GO:0006766,GO:0006767,GO:0006771,GO:0006807,GO:0008150,GO:0008152,GO:0008686,GO:0009058,GO:0009110,GO:0009231,GO:0009987,GO:0016829,GO:0016830,GO:0017144,GO:0018130,GO:0034641,GO:0042364,GO:0042726,GO:0042727,GO:0044237,GO:0044249,GO:0044271,GO:0044281,GO:0044283,GO:0044424,GO:0044464,GO:0046483,GO:0071704,GO:1901360,GO:1901362,GO:…	3.5.4.25,4.1.99.12	ko:K14652	ko00740,ko00790,ko01100,ko01110,map00740,map00790,map01100,map01110	M00125,M00840	R00425,R07281	RC00293,RC01792,RC01815,RC02504	ko00000,ko00001,ko00002,ko01000	DHBP_synthase,GTP_cyclohydro2
PGSC0003DMG402015537	4113.PGSC0003DMT400040158	2CN8B@1|root,2QUGT@2759|Eukaryota,37QXW@33090|Viridiplantae,3G9QK@35493|Streptophyta,44RB3@71274|asterids	35493|Streptophyta	S	Root cap	-	-	-	-	-	-	-	-	-	Root_cap
PGSC0003DMG400015536	4113.PGSC0003DMT400040149	COG5147@1|root,KOG0048@2759|Eukaryota,37S61@33090|Viridiplantae,3GD07@35493|Streptophyta,44S5X@71274|asterids	35493|Streptophyta	K	Myb-like DNA-binding domain	-	GO:0000981,GO:0000988,GO:0000989,GO:0001067,GO:0001076,GO:0001101,GO:0001134,GO:0001135,GO:0003674,GO:0003676,GO:0003677,GO:0003700,GO:0005488,GO:0005575,GO:0005622,GO:0005623,GO:0005634,GO:0006355,GO:0006357,GO:0008150,GO:0009719,GO:0009723,GO:0009725,GO:0009739,GO:0009751,GO:0009753,GO:0009889,GO:0009987,GO:0010033,GO:0010035,GO:0010038,GO:0010200,GO:0010243,GO:0010468,GO:0010556,GO:0014070,GO:…	-	ko:K09422	-	-	-	-	ko00000,ko03000	Myb_DNA-binding
PGSC0003DMG400015560	4113.PGSC0003DMT400040209	28KVF@1|root,2QUB8@2759|Eukaryota,37NZ5@33090|Viridiplantae,3G72I@35493|Streptophyta,44HCX@71274|asterids	35493|Streptophyta	S	Domain of unknown function (DUF966)	-	-	-	-	-	-	-	-	-	DUF966
PGSC0003DMG400015535	4113.PGSC0003DMT400040146	KOG4161@1|root,KOG4161@2759|Eukaryota,37W74@33090|Viridiplantae,3GJKN@35493|Streptophyta,44K8A@71274|asterids	35493|Streptophyta	BK	Methyl-CpG binding domain	MBD7	GO:0000166,GO:0003674,GO:0003676,GO:0003677,GO:0005488,GO:0005515,GO:0005575,GO:0005622,GO:0005623,GO:0005634,GO:0005694,GO:0008150,GO:0008327,GO:0009628,GO:0009893,GO:0010369,GO:0010604,GO:0019219,GO:0019222,GO:0019899,GO:0031323,GO:0031325,GO:0036094,GO:0043226,GO:0043227,GO:0043228,GO:0043229,GO:0043231,GO:0043232,GO:0043565,GO:0044422,GO:0044424,GO:0044427,GO:0044446,GO:0044464,GO:0045935,GO:…	-	-	-	-	-	-	-	MBD
PGSC0003DMG400042507	4113.PGSC0003DMT400010837	2EKBR@1|root,2SQ9K@2759|Eukaryota,37ZZ1@33090|Viridiplantae,3GVK4@35493|Streptophyta,44NGU@71274|asterids	35493|Streptophyta	-	-	-	-	-	-	-	-	-	-	-	-
PGSC0003DMG400015534	4113.PGSC0003DMT400040144	KOG1721@1|root,KOG1721@2759|Eukaryota,37UFH@33090|Viridiplantae,3GIUM@35493|Streptophyta,44TDC@71274|asterids	35493|Streptophyta	S	Zinc finger protein ZAT12-like	-	-	-	-	-	-	-	-	-	zf-C2H2_6
PGSC0003DMG400015533	4113.PGSC0003DMT400040143	KOG1721@1|root,KOG1721@2759|Eukaryota,37UFH@33090|Viridiplantae,3GIUM@35493|Streptophyta,44TDC@71274|asterids	35493|Streptophyta	S	Zinc finger protein ZAT12-like	-	-	-	-	-	-	-	-	-	zf-C2H2_6
PGSC0003DMG400015530	4113.PGSC0003DMT400040138	KOG0078@1|root,KOG0078@2759|Eukaryota,37N43@33090|Viridiplantae,3G7UH@35493|Streptophyta,44R13@71274|asterids	35493|Streptophyta	U	Ethylene-responsive small GTP-binding protein	-	-	-	ko:K07901	ko04144,ko04152,ko04530,ko04972,map04144,map04152,map04530,map04972	-	-	-	ko00000,ko00001,ko03036,ko04031,ko04131,ko04147	Ras
PGSC0003DMG400015555	4113.PGSC0003DMT400040203	KOG1603@1|root,KOG1603@2759|Eukaryota,37V1A@33090|Viridiplantae,3GHDR@35493|Streptophyta,44JQZ@71274|asterids	35493|Streptophyta	P	Heavy-metal-associated domain	-	-	-	-	-	-	-	-	-	HMA
PGSC0003DMG400015554	4081.Solyc11g073010.1.1	KOG2344@1|root,KOG2344@2759|Eukaryota,37KJU@33090|Viridiplantae,3GDWE@35493|Streptophyta,44CAJ@71274|asterids	35493|Streptophyta	U	Exo70 exocyst complex subunit	-	GO:0000145,GO:0001505,GO:0003674,GO:0005488,GO:0005515,GO:0005543,GO:0005546,GO:0005575,GO:0005622,GO:0005623,GO:0005737,GO:0005938,GO:0006810,GO:0006836,GO:0006887,GO:0006903,GO:0006904,GO:0007154,GO:0007267,GO:0007268,GO:0007269,GO:0008013,GO:0008150,GO:0008289,GO:0009987,GO:0016079,GO:0016080,GO:0016081,GO:0016192,GO:0017156,GO:0022406,GO:0023052,GO:0023061,GO:0032940,GO:0032991,GO:0035091,GO:…	-	ko:K07195	ko04910,map04910	-	-	-	ko00000,ko00001,ko03036,ko04131	Exo70
PGSC0003DMG400015552	4113.PGSC0003DMT400040198	COG3424@1|root,2QPV6@2759|Eukaryota,37IKC@33090|Viridiplantae,3GAQR@35493|Streptophyta,44H1N@71274|asterids	35493|Streptophyta	I	3-ketoacyl-CoA synthase	KCS3	GO:0005575,GO:0005622,GO:0005623,GO:0005737,GO:0005783,GO:0006950,GO:0008150,GO:0009266,GO:0009314,GO:0009409,GO:0009416,GO:0009628,GO:0012505,GO:0043226,GO:0043227,GO:0043229,GO:0043231,GO:0044424,GO:0044444,GO:0044464,GO:0050896	2.3.1.199	ko:K15397	ko00062,ko01110,map00062,map01110	M00415	R09419,R10825	RC00004,RC02888,RC02997	ko00000,ko00001,ko00002,ko01000	ACP_syn_III_C,FAE1_CUT1_RppA
PGSC0003DMG400015551	4113.PGSC0003DMT400040195	28JDX@1|root,2QRSW@2759|Eukaryota,37P03@33090|Viridiplantae,3GEJ0@35493|Streptophyta,44CBP@71274|asterids	35493|Streptophyta	S	Nudix hydrolase	-	GO:0003674,GO:0003824,GO:0005575,GO:0005622,GO:0005623,GO:0005737,GO:0005829,GO:0008150,GO:0009987,GO:0016462,GO:0016787,GO:0016817,GO:0016818,GO:0042221,GO:0044424,GO:0044444,GO:0044464,GO:0050896,GO:0051716,GO:0052751,GO:0060359,GO:0070887,GO:0071242,GO:1901698,GO:1901699	-	-	-	-	-	-	-	-
PGSC0003DMG401015527	4113.PGSC0003DMT400040125	28PAB@1|root,2QVXJ@2759|Eukaryota,37QS9@33090|Viridiplantae,3GEVM@35493|Streptophyta,44HW2@71274|asterids	35493|Streptophyta	S	Carbohydrate-binding protein of the ER	-	-	-	-	-	-	-	-	-	LRR_4,LRR_8,Malectin_like
PGSC0003DMG400015548	4113.PGSC0003DMT400040186	2C0PQ@1|root,2QVXS@2759|Eukaryota,37PB0@33090|Viridiplantae,3G9EZ@35493|Streptophyta,44C5D@71274|asterids	35493|Streptophyta	Q	Belongs to the peroxidase family. Classical plant (class III) peroxidase subfamily	-	GO:0000003,GO:0002215,GO:0003006,GO:0005575,GO:0005622,GO:0005623,GO:0005737,GO:0005773,GO:0005774,GO:0005794,GO:0006950,GO:0006952,GO:0007275,GO:0008150,GO:0009791,GO:0009908,GO:0012505,GO:0016020,GO:0022414,GO:0031090,GO:0032501,GO:0032502,GO:0043226,GO:0043227,GO:0043229,GO:0043231,GO:0044422,GO:0044424,GO:0044437,GO:0044444,GO:0044446,GO:0044464,GO:0048367,GO:0048608,GO:0048731,GO:0048856,GO:…	1.11.1.7	ko:K00430	ko00940,ko01100,ko01110,map00940,map01100,map01110	-	R00602,R02596,R03919,R04007,R07443	RC00034	ko00000,ko00001,ko01000	peroxidase
PGSC0003DMG400015546	4113.PGSC0003DMT400040184	COG0474@1|root,KOG0202@2759|Eukaryota,37JIJ@33090|Viridiplantae,3GDH0@35493|Streptophyta,44EYU@71274|asterids	35493|Streptophyta	P	Belongs to the cation transport ATPase (P-type) (TC 3.A.3) family	ECA1	GO:0003674,GO:0003824,GO:0005215,GO:0005388,GO:0005575,GO:0005622,GO:0005623,GO:0005737,GO:0005773,GO:0005774,GO:0005783,GO:0005789,GO:0005886,GO:0006810,GO:0006811,GO:0006812,GO:0006816,GO:0008150,GO:0008324,GO:0010035,GO:0010038,GO:0010042,GO:0012505,GO:0015075,GO:0015085,GO:0015318,GO:0015399,GO:0015405,GO:0015662,GO:0016020,GO:0016021,GO:0016462,GO:0016787,GO:0016817,GO:0016818,GO:0016887,GO:…	3.6.3.8	ko:K01537	-	-	-	-	ko00000,ko01000	Cation_ATPase,Cation_ATPase_C,Cation_ATPase_N,E1-E2_ATPase,Hydrolase,Hydrolase_3
PGSC0003DMG400015524	4113.PGSC0003DMT400040117	2CXUA@1|root,2RZTI@2759|Eukaryota,37UXA@33090|Viridiplantae,3GIU5@35493|Streptophyta,44K1B@71274|asterids	35493|Streptophyta	K	Two-component response regulator-like APRR5	-	GO:0003674,GO:0003700,GO:0005488,GO:0005515,GO:0005575,GO:0005622,GO:0005623,GO:0005634,GO:0006355,GO:0008150,GO:0009314,GO:0009416,GO:0009628,GO:0009889,GO:0009909,GO:0010468,GO:0010556,GO:0019219,GO:0019222,GO:0031323,GO:0031326,GO:0042802,GO:0043226,GO:0043227,GO:0043229,GO:0043231,GO:0044424,GO:0044464,GO:0048580,GO:0048831,GO:0050789,GO:0050793,GO:0050794,GO:0050896,GO:0051171,GO:0051239,GO:…	-	-	-	-	-	-	-	CCT
PGSC0003DMG400015523	4113.PGSC0003DMT400040116	28NPJ@1|root,2QV99@2759|Eukaryota,37PAI@33090|Viridiplantae,3GBXA@35493|Streptophyta,44BI7@71274|asterids	35493|Streptophyta	G	Glycosyl hydrolases family 18	-	-	-	-	-	-	-	-	-	Glyco_hydro_18
PGSC0003DMG400015544	4113.PGSC0003DMT400040181	COG5059@1|root,KOG0243@2759|Eukaryota,37NTB@33090|Viridiplantae,3GAER@35493|Streptophyta,44DF3@71274|asterids	35493|Streptophyta	Z	Belongs to the TRAFAC class myosin-kinesin ATPase superfamily. Kinesin family	-	GO:0000226,GO:0000278,GO:0000281,GO:0000902,GO:0000910,GO:0000911,GO:0003674,GO:0003774,GO:0003777,GO:0003824,GO:0005575,GO:0005622,GO:0005623,GO:0005819,GO:0005856,GO:0005871,GO:0005874,GO:0005875,GO:0005886,GO:0006928,GO:0006996,GO:0007010,GO:0007017,GO:0007018,GO:0007049,GO:0007051,GO:0007052,GO:0008150,GO:0008574,GO:0009653,GO:0009826,GO:0009987,GO:0015630,GO:0016020,GO:0016043,GO:0016049,GO:…	-	ko:K10398	-	-	-	-	ko00000,ko03036,ko04812	Kinesin
PGSC0003DMG400015522	4113.PGSC0003DMT400040114	KOG1927@1|root,KOG1927@2759|Eukaryota,37KKC@33090|Viridiplantae,3GGQX@35493|Streptophyta,44C9V@71274|asterids	35493|Streptophyta	K	protease binding	-	GO:0000228,GO:0000785,GO:0000790,GO:0002020,GO:0003674,GO:0005488,GO:0005515,GO:0005575,GO:0005622,GO:0005623,GO:0005634,GO:0005694,GO:0019899,GO:0031011,GO:0031974,GO:0031981,GO:0032991,GO:0033202,GO:0043226,GO:0043227,GO:0043228,GO:0043229,GO:0043231,GO:0043232,GO:0043233,GO:0044422,GO:0044424,GO:0044427,GO:0044428,GO:0044446,GO:0044454,GO:0044464,GO:0070013,GO:0070603,GO:0097346,GO:1902494,GO:…	-	ko:K11671	-	-	-	-	ko00000,ko03036	-
PGSC0003DMG402025354	4113.PGSC0003DMT400065237	COG0086@1|root,KOG0261@2759|Eukaryota	2759|Eukaryota	K	DNA-directed 5'-3' RNA polymerase activity	POLR3A	GO:0000428,GO:0000731,GO:0001817,GO:0001819,GO:0002376,GO:0003674,GO:0003676,GO:0003677,GO:0003824,GO:0003899,GO:0005488,GO:0005575,GO:0005622,GO:0005623,GO:0005634,GO:0005654,GO:0005665,GO:0005666,GO:0005737,GO:0005829,GO:0006139,GO:0006259,GO:0006281,GO:0006301,GO:0006351,GO:0006366,GO:0006383,GO:0006399,GO:0006725,GO:0006807,GO:0006950,GO:0006952,GO:0006955,GO:0006974,GO:0008150,GO:0008152,GO:…	2.7.7.6	ko:K03018,ko:K21594	ko00230,ko00240,ko01100,ko03020,ko04623,ko05169,map00230,map00240,map01100,map03020,map04623,map05169	M00181	R00435,R00441,R00442,R00443	RC02795	br01611,ko00000,ko00001,ko00002,ko01000,ko03021,ko03029	RNA_pol_Rpb1_1,RNA_pol_Rpb1_2,RNA_pol_Rpb1_3,RNA_pol_Rpb1_4,RNA_pol_Rpb1_5
PGSC0003DMG400025360	4113.PGSC0003DMT400065249	2C82H@1|root,2QPNN@2759|Eukaryota,37I39@33090|Viridiplantae,3GDTR@35493|Streptophyta,44BYC@71274|asterids	35493|Streptophyta	S	BTB POZ domain-containing protein	-	-	-	-	-	-	-	-	-	-
PGSC0003DMG400025361	4113.PGSC0003DMT400065251	KOG0610@1|root,2QPPH@2759|Eukaryota,37K7B@33090|Viridiplantae,3GDW8@35493|Streptophyta,44FE0@71274|asterids	35493|Streptophyta	T	PAS fold	-	GO:0000166,GO:0003674,GO:0003676,GO:0003723,GO:0003729,GO:0003824,GO:0004672,GO:0004674,GO:0005488,GO:0005515,GO:0005575,GO:0005622,GO:0005623,GO:0005634,GO:0005737,GO:0005773,GO:0005886,GO:0006464,GO:0006468,GO:0006793,GO:0006796,GO:0006807,GO:0006996,GO:0007154,GO:0007165,GO:0007623,GO:0008150,GO:0008152,GO:0009314,GO:0009416,GO:0009605,GO:0009606,GO:0009628,GO:0009637,GO:0009638,GO:0009657,GO:…	2.7.11.1	ko:K20715	-	-	-	-	ko00000,ko01000,ko01001	PAS_9,Pkinase
PGSC0003DMG400025365	4113.PGSC0003DMT400065260	COG0515@1|root,KOG1187@2759|Eukaryota,37RHK@33090|Viridiplantae,3GBP6@35493|Streptophyta,44F3Q@71274|asterids	35493|Streptophyta	T	Protein kinase domain	-	GO:0003674,GO:0003824,GO:0004672,GO:0004674,GO:0004675,GO:0004888,GO:0005575,GO:0005623,GO:0005886,GO:0006464,GO:0006468,GO:0006793,GO:0006796,GO:0006807,GO:0007154,GO:0007165,GO:0007166,GO:0007167,GO:0007178,GO:0008150,GO:0008152,GO:0009987,GO:0016020,GO:0016301,GO:0016310,GO:0016740,GO:0016772,GO:0016773,GO:0019199,GO:0019538,GO:0023052,GO:0036211,GO:0038023,GO:0043170,GO:0043412,GO:0044237,GO:…	-	ko:K18873	ko04626,map04626	-	-	-	ko00000,ko00001	Pkinase,Pkinase_Tyr
PGSC0003DMG402025391	4113.PGSC0003DMT400065320	COG0468@1|root,KOG1433@2759|Eukaryota,37MU3@33090|Viridiplantae,3GH6W@35493|Streptophyta,44MW9@71274|asterids	35493|Streptophyta	L	DNA repair protein RAD51 homolog 2	-	GO:0000003,GO:0000150,GO:0000217,GO:0000280,GO:0000400,GO:0000707,GO:0000724,GO:0000725,GO:0000730,GO:0003674,GO:0003676,GO:0003677,GO:0003690,GO:0003697,GO:0003824,GO:0005488,GO:0005575,GO:0005622,GO:0005623,GO:0005634,GO:0005657,GO:0005694,GO:0006139,GO:0006259,GO:0006281,GO:0006302,GO:0006310,GO:0006312,GO:0006725,GO:0006807,GO:0006950,GO:0006974,GO:0006996,GO:0007049,GO:0007127,GO:0007131,GO:…	-	ko:K10869	ko03440,map03440	-	-	-	ko00000,ko00001,ko03400	Rad51
PGSC0003DMG401025391	4113.PGSC0003DMT400065314	COG0468@1|root,KOG1433@2759|Eukaryota,37MU3@33090|Viridiplantae,3GH6W@35493|Streptophyta,44MW9@71274|asterids	35493|Streptophyta	L	DNA repair protein RAD51 homolog 2	-	GO:0000003,GO:0000150,GO:0000217,GO:0000280,GO:0000400,GO:0000707,GO:0000724,GO:0000725,GO:0000730,GO:0003674,GO:0003676,GO:0003677,GO:0003690,GO:0003697,GO:0003824,GO:0005488,GO:0005575,GO:0005622,GO:0005623,GO:0005634,GO:0005657,GO:0005694,GO:0006139,GO:0006259,GO:0006281,GO:0006302,GO:0006310,GO:0006312,GO:0006725,GO:0006807,GO:0006950,GO:0006974,GO:0006996,GO:0007049,GO:0007127,GO:0007131,GO:…	-	ko:K10869	ko03440,map03440	-	-	-	ko00000,ko00001,ko03400	Rad51
PGSC0003DMG400025390	4113.PGSC0003DMT400065313	28UNB@1|root,2R1D7@2759|Eukaryota,37IQU@33090|Viridiplantae,3G7Q2@35493|Streptophyta,44NPI@71274|asterids	35493|Streptophyta	K	Ethylene-responsive transcription factor RAP2-7-like isoform X1	-	-	-	ko:K09284	-	-	-	-	ko00000,ko03000	AP2
PGSC0003DMG400025389	4113.PGSC0003DMT400065310	COG3104@1|root,KOG1237@2759|Eukaryota,37KR7@33090|Viridiplantae,3G95B@35493|Streptophyta,44RQA@71274|asterids	35493|Streptophyta	E	Peptide transporter	-	-	-	ko:K14638	-	-	-	-	ko00000,ko02000	PTR2
PGSC0003DMG400025377	4113.PGSC0003DMT400065283	COG3384@1|root,2QS66@2759|Eukaryota,37J1C@33090|Viridiplantae,3G9KS@35493|Streptophyta,44SFV@71274|asterids	35493|Streptophyta	S	Catalytic LigB subunit of aromatic ring-opening dioxygenase	-	-	-	ko:K15777	ko00965,map00965	-	R08836	RC00387	ko00000,ko00001,ko01000	LigB
PGSC0003DMG400025376	4113.PGSC0003DMT400065281	KOG1334@1|root,KOG1334@2759|Eukaryota,37KS6@33090|Viridiplantae,3G9QM@35493|Streptophyta,44PPM@71274|asterids	35493|Streptophyta	S	DDB1- and CUL4-associated factor 8-like	-	GO:0000151,GO:0005575,GO:0005622,GO:0005623,GO:0005634,GO:0005654,GO:0005737,GO:0005739,GO:0005829,GO:0006464,GO:0006807,GO:0008150,GO:0008152,GO:0009987,GO:0019538,GO:0031461,GO:0031974,GO:0031981,GO:0032991,GO:0036211,GO:0043170,GO:0043226,GO:0043227,GO:0043229,GO:0043231,GO:0043233,GO:0043412,GO:0043687,GO:0044237,GO:0044238,GO:0044260,GO:0044267,GO:0044422,GO:0044424,GO:0044428,GO:0044444,GO:…	-	ko:K11804	-	-	-	-	ko00000,ko04121	WD40
PGSC0003DMG400025375	4113.PGSC0003DMT400065278	COG1269@1|root,KOG2189@2759|Eukaryota,37IDS@33090|Viridiplantae,3G7Z9@35493|Streptophyta,44GU8@71274|asterids	35493|Streptophyta	P	Essential component of the vacuolar proton pump (V- ATPase), a multimeric enzyme that catalyzes the translocation of protons across the membranes. Required for assembly and activity of the V-ATPase	-	GO:0000139,GO:0000325,GO:0003674,GO:0003824,GO:0005215,GO:0005488,GO:0005515,GO:0005575,GO:0005622,GO:0005623,GO:0005737,GO:0005768,GO:0005773,GO:0005774,GO:0005794,GO:0005798,GO:0005802,GO:0006139,GO:0006163,GO:0006164,GO:0006725,GO:0006753,GO:0006754,GO:0006793,GO:0006796,GO:0006807,GO:0006810,GO:0006811,GO:0006812,GO:0006873,GO:0006885,GO:0007035,GO:0008150,GO:0008152,GO:0008324,GO:0009058,GO:…	-	ko:K02154	ko00190,ko01100,ko04142,ko04145,ko04721,ko04966,ko05110,ko05120,ko05152,ko05165,ko05323,map00190,map01100,map04142,map04145,map04721,map04966,map05110,map05120,map05152,map05165,map05323	M00160	-	-	ko00000,ko00001,ko00002,ko04147	V_ATPase_I
PGSC0003DMG400025374	4113.PGSC0003DMT400065276	COG0077@1|root,KOG2797@2759|Eukaryota,37I2F@33090|Viridiplantae,3GH7D@35493|Streptophyta,44I73@71274|asterids	35493|Streptophyta	E	Converts the prephenate produced from the shikimate- chorismate pathway into phenylalanine	-	GO:0003674,GO:0003824,GO:0004664,GO:0005575,GO:0005622,GO:0005623,GO:0005737,GO:0006082,GO:0006520,GO:0006558,GO:0006725,GO:0006807,GO:0008150,GO:0008152,GO:0008652,GO:0009058,GO:0009072,GO:0009073,GO:0009094,GO:0009095,GO:0009507,GO:0009536,GO:0009987,GO:0016053,GO:0016829,GO:0016835,GO:0016836,GO:0017144,GO:0019438,GO:0019752,GO:0043226,GO:0043227,GO:0043229,GO:0043231,GO:0043436,GO:0044237,GO:…	4.2.1.51,4.2.1.91	ko:K05359	ko00400,ko01100,ko01110,ko01130,ko01230,map00400,map01100,map01110,map01130,map01230	M00024	R00691,R01373	RC00360	ko00000,ko00001,ko00002,ko01000	PDT
PGSC0003DMG400025373	4113.PGSC0003DMT400065273	COG0451@1|root,KOG1502@2759|Eukaryota,37PD3@33090|Viridiplantae,3G9HI@35493|Streptophyta,44GRJ@71274|asterids	35493|Streptophyta	V	NmrA-like family	-	-	-	-	-	-	-	-	-	Epimerase
PGSC0003DMG400025372	4113.PGSC0003DMT400065271	28K3S@1|root,2RB9Y@2759|Eukaryota,37P7U@33090|Viridiplantae,3G9ZJ@35493|Streptophyta,44PEG@71274|asterids	35493|Streptophyta	B	Dof zinc finger protein	-	GO:0003674,GO:0003700,GO:0005575,GO:0005622,GO:0005623,GO:0005634,GO:0005730,GO:0006355,GO:0008150,GO:0009889,GO:0010468,GO:0010556,GO:0019219,GO:0019222,GO:0031323,GO:0031326,GO:0031974,GO:0031981,GO:0043226,GO:0043227,GO:0043228,GO:0043229,GO:0043231,GO:0043232,GO:0043233,GO:0044422,GO:0044424,GO:0044428,GO:0044446,GO:0044464,GO:0050789,GO:0050794,GO:0051171,GO:0051252,GO:0060255,GO:0065007,GO:…	-	-	-	-	-	-	-	zf-Dof
PGSC0003DMG400025371	4113.PGSC0003DMT400065269	28KMF@1|root,2QT2U@2759|Eukaryota,37KRY@33090|Viridiplantae,3GBNM@35493|Streptophyta,44F91@71274|asterids	35493|Streptophyta	S	Interactor of constitutive active ROPs	-	GO:0005575,GO:0005623,GO:0005886,GO:0016020,GO:0044464,GO:0071944	-	ko:K10352	ko04530,map04530	-	-	-	ko00000,ko00001,ko04147,ko04812	-
PGSC0003DMG400025385	4113.PGSC0003DMT400065299	28IDS@1|root,2QU76@2759|Eukaryota,37SVD@33090|Viridiplantae,3G76Y@35493|Streptophyta,44G61@71274|asterids	35493|Streptophyta	S	Belongs to the tetraspanin (TM4SF) family	-	GO:0005575,GO:0005623,GO:0005886,GO:0005911,GO:0009506,GO:0016020,GO:0030054,GO:0044464,GO:0055044,GO:0071944	-	-	-	-	-	-	-	Tetraspannin
PGSC0003DMG402030236	4113.PGSC0003DMT400077723	KOG4658@1|root,KOG4658@2759|Eukaryota,37P43@33090|Viridiplantae,3GF32@35493|Streptophyta,44MFY@71274|asterids	35493|Streptophyta	T	Belongs to the disease resistance NB-LRR family	-	-	-	ko:K19613	ko04014,map04014	-	-	-	ko00000,ko00001	LRR_8,NB-ARC
PGSC0003DMG400027372	4113.PGSC0003DMT400070405	28NHN@1|root,2QV36@2759|Eukaryota,37K79@33090|Viridiplantae,3G7JZ@35493|Streptophyta,44MU9@71274|asterids	35493|Streptophyta	S	LOB domain protein 1	-	-	-	-	-	-	-	-	-	LOB
PGSC0003DMG400027403	4113.PGSC0003DMT400070486	COG0476@1|root,KOG2016@2759|Eukaryota,37JEX@33090|Viridiplantae,3GAN3@35493|Streptophyta,44CER@71274|asterids	35493|Streptophyta	O	Regulatory subunit of the dimeric E1 enzyme. E1 activates RUB1 NEDD8 by first adenylating its C-terminal glycine residue with ATP, thereafter linking this residue to the side chain of the catalytic cysteine, yielding a RUB1-ECR1 thioester and free AMP. E1 finally transfers RUB1 to the catalytic cysteine of RCE1	-	GO:0000003,GO:0000280,GO:0001101,GO:0003674,GO:0003824,GO:0005575,GO:0005622,GO:0005623,GO:0005737,GO:0005777,GO:0005829,GO:0006139,GO:0006259,GO:0006281,GO:0006310,GO:0006464,GO:0006725,GO:0006807,GO:0006950,GO:0006974,GO:0006996,GO:0007049,GO:0007127,GO:0007131,GO:0007154,GO:0007165,GO:0007275,GO:0008150,GO:0008152,GO:0008641,GO:0009414,GO:0009415,GO:0009628,GO:0009653,GO:0009719,GO:0009725,GO:…	-	ko:K04532	ko05010,map05010	-	-	-	ko00000,ko00001,ko04121	ThiF
PGSC0003DMG400027374	4113.PGSC0003DMT400070407	KOG3366@1|root,KOG3366@2759|Eukaryota,37NSN@33090|Viridiplantae,3GAYN@35493|Streptophyta,44PE2@71274|asterids	35493|Streptophyta	C	Mitochondrial membrane ATP synthase (F(1)F(0) ATP synthase or Complex V) produces ATP from ADP in the presence of a proton gradient across the membrane which is generated by electron transport complexes of the respiratory chain. F-type ATPases consist of two structural domains, F(1) - containing the extramembraneous catalytic core and F(0) - containing the membrane proton channel, linked together…	-	GO:0000274,GO:0000276,GO:0003674,GO:0003735,GO:0005198,GO:0005488,GO:0005507,GO:0005575,GO:0005622,GO:0005623,GO:0005634,GO:0005730,GO:0005737,GO:0005739,GO:0005740,GO:0005743,GO:0005753,GO:0005773,GO:0005774,GO:0005829,GO:0005840,GO:0005844,GO:0006139,GO:0006163,GO:0006164,GO:0006725,GO:0006753,GO:0006754,GO:0006793,GO:0006796,GO:0006807,GO:0006810,GO:0006811,GO:0006812,GO:0006950,GO:0006970,GO:…	-	ko:K02138	ko00190,ko01100,ko04714,ko05010,ko05012,ko05016,map00190,map01100,map04714,map05010,map05012,map05016	M00158	-	-	ko00000,ko00001,ko00002	Mt_ATP-synt_D
PGSC0003DMG400027375	4113.PGSC0003DMT400070409	28JUJ@1|root,2QS8H@2759|Eukaryota,37HTA@33090|Viridiplantae,3G8MN@35493|Streptophyta,44EZG@71274|asterids	35493|Streptophyta	S	Alpha/beta hydrolase family	-	-	-	-	-	-	-	-	-	Abhydrolase_1,Abhydrolase_6
PGSC0003DMG400027376	4113.PGSC0003DMT400070416	28K6K@1|root,2QSM5@2759|Eukaryota,37SX8@33090|Viridiplantae,3GNZW@35493|Streptophyta,44UT4@71274|asterids	35493|Streptophyta	S	atrnl,rnl	-	-	-	-	-	-	-	-	-	-
PGSC0003DMG400027404	4113.PGSC0003DMT400070488	COG1936@1|root,KOG3347@2759|Eukaryota,37QNG@33090|Viridiplantae,3G7C8@35493|Streptophyta,44E23@71274|asterids	35493|Streptophyta	F	Broad-specificity nucleoside monophosphate (NMP) kinase that catalyzes the reversible transfer of the terminal phosphate group between nucleoside triphosphates and monophosphates. Has also ATPase activity	-	GO:0000166,GO:0000902,GO:0003674,GO:0003824,GO:0004017,GO:0005488,GO:0005524,GO:0005575,GO:0005622,GO:0005623,GO:0005634,GO:0005737,GO:0006139,GO:0006725,GO:0006753,GO:0006793,GO:0006796,GO:0006807,GO:0008144,GO:0008150,GO:0008152,GO:0009058,GO:0009117,GO:0009123,GO:0009165,GO:0009653,GO:0009826,GO:0009987,GO:0016043,GO:0016049,GO:0016301,GO:0016310,GO:0016740,GO:0016772,GO:0016776,GO:0017076,GO:…	2.7.4.3	ko:K18532	ko00230,ko01100,ko01110,ko01130,ko03008,map00230,map01100,map01110,map01130,map03008	M00049	R00127,R01547	RC00002	ko00000,ko00001,ko00002,ko01000,ko03009	AAA_18
PGSC0003DMG400027405	4113.PGSC0003DMT400070490	KOG4760@1|root,KOG4760@2759|Eukaryota,37M0V@33090|Viridiplantae,3G9FX@35493|Streptophyta,44H4K@71274|asterids	35493|Streptophyta	F	PD-(D/E)XK nuclease superfamily	-	-	-	ko:K17815	-	-	-	-	ko00000,ko01000,ko03400	Exo5
PGSC0003DMG400027382	4113.PGSC0003DMT400070433	COG5126@1|root,KOG0027@2759|Eukaryota,37U3S@33090|Viridiplantae,3GHZ9@35493|Streptophyta,44J4J@71274|asterids	35493|Streptophyta	T	calcium-binding protein CML13	-	GO:0005575,GO:0005622,GO:0005623,GO:0005634,GO:0005737,GO:0005829,GO:0005886,GO:0006950,GO:0008150,GO:0009266,GO:0009409,GO:0009628,GO:0016020,GO:0043226,GO:0043227,GO:0043229,GO:0043231,GO:0044424,GO:0044444,GO:0044464,GO:0050896,GO:0071944	-	ko:K13448	ko04626,map04626	-	-	-	ko00000,ko00001	EF-hand_1,EF-hand_6,EF-hand_7
PGSC0003DMG400027383	4081.Solyc01g091220.2.1	COG0184@1|root,KOG0400@2759|Eukaryota,37TYW@33090|Viridiplantae,3GBY4@35493|Streptophyta,44FUU@71274|asterids	35493|Streptophyta	J	ribosomal protein S13	-	-	-	ko:K02953	ko03010,map03010	M00177	-	-	br01610,ko00000,ko00001,ko00002,ko03011	Ribosomal_S13_N,Ribosomal_S15
PGSC0003DMG400027385	4113.PGSC0003DMT400070440	28IM6@1|root,2QQY2@2759|Eukaryota,37SMT@33090|Viridiplantae,3GB2N@35493|Streptophyta,44ENH@71274|asterids	35493|Streptophyta	G	Belongs to the glycosyl hydrolase 17 family	-	GO:0001871,GO:0003674,GO:0003824,GO:0004553,GO:0005488,GO:0005575,GO:0005618,GO:0005623,GO:0005886,GO:0009505,GO:0016020,GO:0016787,GO:0016798,GO:0030246,GO:0030247,GO:0030312,GO:0031224,GO:0031225,GO:0031226,GO:0044425,GO:0044459,GO:0044464,GO:0046658,GO:0071944	-	-	-	-	-	-	-	Glyco_hydro_17
PGSC0003DMG400027390	4113.PGSC0003DMT400070450	COG5247@1|root,KOG1659@2759|Eukaryota,37HPN@33090|Viridiplantae,3GFJW@35493|Streptophyta,44RAD@71274|asterids	35493|Streptophyta	K	Histone-like transcription factor (CBF/NF-Y) and archaeal histone	-	-	-	ko:K21752	-	-	-	-	ko00000,ko03021	CBFD_NFYB_HMF
PGSC0003DMG400027391	4113.PGSC0003DMT400070451	COG0515@1|root,2QQPF@2759|Eukaryota,37R7I@33090|Viridiplantae,3GB3T@35493|Streptophyta,44S3F@71274|asterids	35493|Streptophyta	T	Epidermal growth factor-like domain.	-	-	-	-	-	-	-	-	-	EGF,EGF_CA,GUB_WAK_bind,Pkinase,Pkinase_Tyr,WAK
PGSC0003DMG400027393	4113.PGSC0003DMT400070460	COG3491@1|root,KOG0143@2759|Eukaryota,3874M@33090|Viridiplantae,3GV3T@35493|Streptophyta,44ST7@71274|asterids	35493|Streptophyta	Q	Belongs to the iron ascorbate-dependent oxidoreductase family	-	-	-	ko:K06892	ko00940,ko01110,map00940,map01110	-	R11549	RC00046	ko00000,ko00001,ko01000	2OG-FeII_Oxy,DIOX_N
PGSC0003DMG401027394	4113.PGSC0003DMT400070461	COG3491@1|root,KOG0143@2759|Eukaryota,3874M@33090|Viridiplantae,3GV3T@35493|Streptophyta,44ST7@71274|asterids	35493|Streptophyta	Q	Belongs to the iron ascorbate-dependent oxidoreductase family	-	-	-	ko:K06892	ko00940,ko01110,map00940,map01110	-	R11549	RC00046	ko00000,ko00001,ko01000	DIOX_N
PGSC0003DMG402027395	4113.PGSC0003DMT400070465	COG3491@1|root,KOG0143@2759|Eukaryota,3874M@33090|Viridiplantae,3GV3T@35493|Streptophyta,44ST7@71274|asterids	35493|Streptophyta	Q	Belongs to the iron ascorbate-dependent oxidoreductase family	-	-	-	ko:K06892	ko00940,ko01110,map00940,map01110	-	R11549	RC00046	ko00000,ko00001,ko01000	2OG-FeII_Oxy,DIOX_N
PGSC0003DMG400027396	4113.PGSC0003DMT400070466	COG3491@1|root,KOG0143@2759|Eukaryota,37YIE@33090|Viridiplantae,3GAK7@35493|Streptophyta,44NYW@71274|asterids	35493|Streptophyta	Q	Belongs to the iron ascorbate-dependent oxidoreductase family	-	-	-	ko:K06892	ko00940,ko01110,map00940,map01110	-	R11549	RC00046	ko00000,ko00001,ko01000	2OG-FeII_Oxy,DIOX_N
PGSC0003DMG400027417	4113.PGSC0003DMT400070545	KOG1072@1|root,KOG1072@2759|Eukaryota,37SP8@33090|Viridiplantae,3GCI2@35493|Streptophyta,44I05@71274|asterids	35493|Streptophyta	S	F-box kelch-repeat protein	-	GO:0000151,GO:0005575,GO:0005622,GO:0005623,GO:0031461,GO:0031463,GO:0032991,GO:0044424,GO:0044464,GO:1902494,GO:1990234	-	-	-	-	-	-	-	F-box,F-box-like,Kelch_1,zf-RING_2
PGSC0003DMG400027397	4113.PGSC0003DMT400070468	KOG1987@1|root,KOG1987@2759|Eukaryota,37HKI@33090|Viridiplantae,3GDYG@35493|Streptophyta,44RE0@71274|asterids	35493|Streptophyta	D	meprin and TRAF homology	-	-	-	ko:K10523	ko04340,ko04341,map04340,map04341	M00384	-	-	ko00000,ko00001,ko00002,ko04121	BTB,MATH
PGSC0003DMG400027418	4113.PGSC0003DMT400070549	COG5147@1|root,KOG0048@2759|Eukaryota,37J6C@33090|Viridiplantae,3GF01@35493|Streptophyta,44IH2@71274|asterids	35493|Streptophyta	K	Transcription factor GAMYB-like isoform X1	-	-	-	ko:K09422	-	-	-	-	ko00000,ko03000	Myb_DNA-binding
PGSC0003DMG400027401	4113.PGSC0003DMT400070475	COG0527@1|root,KOG0455@2759|Eukaryota,37JV6@33090|Viridiplantae,3GE5M@35493|Streptophyta,44CGT@71274|asterids	35493|Streptophyta	E	Homoserine dehydrogenase	-	-	-	-	-	-	-	-	-	Homoserine_dh,NAD_binding_3
PGSC0003DMG402027402	4113.PGSC0003DMT400070480	KOG4658@1|root,KOG4658@2759|Eukaryota,37P43@33090|Viridiplantae,3GF32@35493|Streptophyta,44MFY@71274|asterids	35493|Streptophyta	T	Belongs to the disease resistance NB-LRR family	-	GO:0002376,GO:0005575,GO:0005623,GO:0005886,GO:0006950,GO:0006952,GO:0006955,GO:0007154,GO:0007165,GO:0008150,GO:0008219,GO:0009626,GO:0009987,GO:0012501,GO:0016020,GO:0023052,GO:0033554,GO:0034050,GO:0044464,GO:0045087,GO:0050789,GO:0050794,GO:0050896,GO:0051716,GO:0065007,GO:0071944	-	-	-	-	-	-	-	NB-ARC
PGSC0003DMG401002977	4113.PGSC0003DMT400007696	KOG0589@1|root,KOG0589@2759|Eukaryota,37Q8D@33090|Viridiplantae,3GC4J@35493|Streptophyta,44NNT@71274|asterids	35493|Streptophyta	T	Serine threonine-protein kinase	-	-	2.7.11.1	ko:K08857	-	-	-	-	ko00000,ko01000,ko01001,ko03036,ko03400	Pkinase
PGSC0003DMG400002980	4113.PGSC0003DMT400007707	KOG4658@1|root,KOG4658@2759|Eukaryota,37P43@33090|Viridiplantae,3GF32@35493|Streptophyta,44MFY@71274|asterids	35493|Streptophyta	T	Belongs to the disease resistance NB-LRR family	-	-	-	ko:K19613	ko04014,map04014	-	-	-	ko00000,ko00001	LRR_8,NB-ARC
PGSC0003DMG400002982	4113.PGSC0003DMT400007717	KOG4658@1|root,KOG4658@2759|Eukaryota,37P43@33090|Viridiplantae,3GF32@35493|Streptophyta,44MFY@71274|asterids	35493|Streptophyta	T	Belongs to the disease resistance NB-LRR family	-	-	-	ko:K19613	ko04014,map04014	-	-	-	ko00000,ko00001	LRR_8,NB-ARC
PGSC0003DMG400002999	4113.PGSC0003DMT400007760	28N76@1|root,2QUSH@2759|Eukaryota,37JC6@33090|Viridiplantae,3GCMN@35493|Streptophyta,44NXC@71274|asterids	35493|Streptophyta	S	Fantastic Four meristem regulator	-	-	-	ko:K09528	-	-	-	-	ko00000,ko03041,ko03110	FAF
PGSC0003DMG400002984	4113.PGSC0003DMT400007723	KOG1150@1|root,KOG1150@2759|Eukaryota,37QVH@33090|Viridiplantae,3GAP8@35493|Streptophyta,44QUM@71274|asterids	35493|Streptophyta	O	J domain-containing protein	-	GO:0000375,GO:0000377,GO:0000398,GO:0003674,GO:0005488,GO:0005515,GO:0005575,GO:0005576,GO:0005622,GO:0005623,GO:0005634,GO:0005654,GO:0005737,GO:0005829,GO:0006139,GO:0006396,GO:0006397,GO:0006725,GO:0006807,GO:0008150,GO:0008152,GO:0008380,GO:0009987,GO:0010467,GO:0016070,GO:0016071,GO:0030544,GO:0031072,GO:0031974,GO:0031981,GO:0034641,GO:0043170,GO:0043226,GO:0043227,GO:0043229,GO:0043231,GO:…	-	ko:K09528	-	-	-	-	ko00000,ko03041,ko03110	DnaJ
PGSC0003DMG400003001	4113.PGSC0003DMT400007765	COG1161@1|root,KOG1424@2759|Eukaryota,37MWC@33090|Viridiplantae,3G7FG@35493|Streptophyta,44HBG@71274|asterids	35493|Streptophyta	S	Ferrous iron transport protein B	-	GO:0000003,GO:0000054,GO:0000166,GO:0001882,GO:0001883,GO:0003006,GO:0003674,GO:0003824,GO:0003924,GO:0005488,GO:0005525,GO:0005575,GO:0005622,GO:0005623,GO:0005634,GO:0005654,GO:0005730,GO:0005737,GO:0005783,GO:0005829,GO:0006139,GO:0006364,GO:0006396,GO:0006403,GO:0006405,GO:0006611,GO:0006725,GO:0006807,GO:0006810,GO:0006886,GO:0006913,GO:0007275,GO:0008104,GO:0008150,GO:0008152,GO:0009790,GO:…	-	ko:K14539	ko03008,map03008	-	-	-	ko00000,ko00001,ko01000,ko03009	MMR_HSR1
PGSC0003DMG400003004	4096.XP_009794390.1	KOG4431@1|root,KOG4431@2759|Eukaryota,37W5X@33090|Viridiplantae,3GK82@35493|Streptophyta,44M68@71274|asterids	35493|Streptophyta	S	Hypoxia induced protein conserved region	-	-	-	-	-	-	-	-	-	HIG_1_N
PGSC0003DMG402003005	4113.PGSC0003DMT400007778	2EC9X@1|root,2SI6G@2759|Eukaryota,37ZCT@33090|Viridiplantae,3GP9X@35493|Streptophyta,44MG3@71274|asterids	35493|Streptophyta	S	Core-2/I-Branching enzyme	-	-	-	-	-	-	-	-	-	Branch
PGSC0003DMG400002987	4113.PGSC0003DMT400007728	COG0484@1|root,KOG0712@2759|Eukaryota,37MSG@33090|Viridiplantae,3GATR@35493|Streptophyta,44MYA@71274|asterids	35493|Streptophyta	O	dnaJ protein	-	-	-	ko:K09503	ko04141,map04141	-	-	-	ko00000,ko00001,ko03029,ko03110	DnaJ,DnaJ_C,DnaJ_CXXCXGXG
PGSC0003DMG400003007	4113.PGSC0003DMT400007783	COG0515@1|root,KOG1187@2759|Eukaryota,37PS5@33090|Viridiplantae,3GG12@35493|Streptophyta,44EAI@71274|asterids	35493|Streptophyta	T	Protein kinase domain	-	-	-	-	-	-	-	-	-	Pkinase_Tyr
PGSC0003DMG400002988	4113.PGSC0003DMT400007731	292JU@1|root,2R9GD@2759|Eukaryota,37QFH@33090|Viridiplantae,3GBZA@35493|Streptophyta,44K1K@71274|asterids	35493|Streptophyta	S	YABBY protein	-	GO:0001708,GO:0003674,GO:0003700,GO:0006355,GO:0008150,GO:0009889,GO:0009987,GO:0010158,GO:0010468,GO:0010556,GO:0019219,GO:0019222,GO:0030154,GO:0031323,GO:0031326,GO:0032502,GO:0045165,GO:0048869,GO:0050789,GO:0050794,GO:0051171,GO:0051252,GO:0060255,GO:0065007,GO:0080090,GO:0140110,GO:1903506,GO:2000112,GO:2001141	-	-	-	-	-	-	-	YABBY
PGSC0003DMG400002990	4113.PGSC0003DMT400007733	2AJSM@1|root,2RZ7U@2759|Eukaryota,37UHS@33090|Viridiplantae,3GIVE@35493|Streptophyta,44MSI@71274|asterids	35493|Streptophyta	S	protein membrane anchor	SDH6	GO:0003674,GO:0005488,GO:0005515,GO:0005575,GO:0005622,GO:0005623,GO:0005737,GO:0005739,GO:0005740,GO:0005743,GO:0005746,GO:0005749,GO:0005773,GO:0005774,GO:0009536,GO:0016020,GO:0019866,GO:0031090,GO:0031966,GO:0031967,GO:0031975,GO:0032991,GO:0043226,GO:0043227,GO:0043229,GO:0043231,GO:0043495,GO:0044422,GO:0044424,GO:0044425,GO:0044429,GO:0044437,GO:0044444,GO:0044446,GO:0044455,GO:0044464,GO:…	-	-	-	-	-	-	-	Rick_17kDa_Anti
PGSC0003DMG400002991	4113.PGSC0003DMT400007734	2BST1@1|root,2S1Z8@2759|Eukaryota,37VB0@33090|Viridiplantae,3GK38@35493|Streptophyta,44TDH@71274|asterids	35493|Streptophyta	-	-	-	-	-	-	-	-	-	-	-	-
PGSC0003DMG400002992	4113.PGSC0003DMT400007735	COG0480@1|root,KOG0467@2759|Eukaryota,37PJ1@33090|Viridiplantae,3GEA3@35493|Streptophyta,44F0B@71274|asterids	35493|Streptophyta	J	Elongation Factor G, domain II	-	-	-	ko:K14536	ko03008,map03008	-	-	-	ko00000,ko00001,ko01000,ko03009	EFG_C,EFG_II,GTP_EFTU,GTP_EFTU_D2
PGSC0003DMG400002993	4113.PGSC0003DMT400007736	COG5126@1|root,KOG0027@2759|Eukaryota,37V9H@33090|Viridiplantae,3GIZZ@35493|Streptophyta,44SI3@71274|asterids	35493|Streptophyta	T	Regulator of gene silencing	-	GO:0000302,GO:0001101,GO:0003674,GO:0005488,GO:0005509,GO:0005575,GO:0005622,GO:0005623,GO:0005634,GO:0005737,GO:0005886,GO:0006950,GO:0006979,GO:0008150,GO:0009611,GO:0010035,GO:0010193,GO:0016020,GO:0042221,GO:0042493,GO:0043167,GO:0043169,GO:0043226,GO:0043227,GO:0043229,GO:0043231,GO:0044424,GO:0044464,GO:0046677,GO:0046872,GO:0050896,GO:0071944,GO:1901700	-	ko:K13448	ko04626,map04626	-	-	-	ko00000,ko00001	EF-hand_1,EF-hand_5,EF-hand_8
PGSC0003DMG400002994	4113.PGSC0003DMT400007737	COG5126@1|root,KOG0027@2759|Eukaryota,37V9H@33090|Viridiplantae,3GIZZ@35493|Streptophyta,44SI3@71274|asterids	35493|Streptophyta	T	Regulator of gene silencing	-	GO:0000302,GO:0001101,GO:0003674,GO:0005488,GO:0005509,GO:0005575,GO:0005622,GO:0005623,GO:0005634,GO:0005737,GO:0005886,GO:0006950,GO:0006979,GO:0008150,GO:0009611,GO:0010035,GO:0010193,GO:0016020,GO:0042221,GO:0042493,GO:0043167,GO:0043169,GO:0043226,GO:0043227,GO:0043229,GO:0043231,GO:0044424,GO:0044464,GO:0046677,GO:0046872,GO:0050896,GO:0071944,GO:1901700	-	ko:K13448	ko04626,map04626	-	-	-	ko00000,ko00001	EF-hand_1,EF-hand_5,EF-hand_8
PGSC0003DMG400040538	4113.PGSC0003DMT400090967	COG5126@1|root,KOG0027@2759|Eukaryota,37V9H@33090|Viridiplantae,3GIZZ@35493|Streptophyta,44SI3@71274|asterids	35493|Streptophyta	T	Regulator of gene silencing	-	GO:0000302,GO:0001101,GO:0003674,GO:0005488,GO:0005509,GO:0005575,GO:0005622,GO:0005623,GO:0005634,GO:0005737,GO:0005886,GO:0006950,GO:0006979,GO:0008150,GO:0009611,GO:0010035,GO:0010193,GO:0016020,GO:0042221,GO:0042493,GO:0043167,GO:0043169,GO:0043226,GO:0043227,GO:0043229,GO:0043231,GO:0044424,GO:0044464,GO:0046677,GO:0046872,GO:0050896,GO:0071944,GO:1901700	-	ko:K13448	ko04626,map04626	-	-	-	ko00000,ko00001	EF-hand_1,EF-hand_5,EF-hand_8
PGSC0003DMG400003008	4113.PGSC0003DMT400007784	COG5059@1|root,KOG4280@2759|Eukaryota,37JMW@33090|Viridiplantae,3G7WW@35493|Streptophyta,44HJK@71274|asterids	35493|Streptophyta	Z	Belongs to the TRAFAC class myosin-kinesin ATPase superfamily. Kinesin family	-	GO:0000278,GO:0002376,GO:0002478,GO:0002495,GO:0002504,GO:0003674,GO:0003676,GO:0003677,GO:0003774,GO:0003777,GO:0003824,GO:0005488,GO:0005575,GO:0005622,GO:0005623,GO:0005737,GO:0005813,GO:0005815,GO:0005819,GO:0005829,GO:0005856,GO:0005871,GO:0005873,GO:0005875,GO:0006810,GO:0006890,GO:0006928,GO:0007017,GO:0007018,GO:0007049,GO:0008150,GO:0008283,GO:0009987,GO:0015630,GO:0016192,GO:0016462,GO:…	-	ko:K10400	-	-	-	-	ko00000,ko04812	Kinesin
PGSC0003DMG400003009	4113.PGSC0003DMT400007788	COG0657@1|root,KOG1515@2759|Eukaryota,37MSW@33090|Viridiplantae,3GFNU@35493|Streptophyta,44E7B@71274|asterids	35493|Streptophyta	V	Carboxylesterase family	-	GO:0003674,GO:0003824,GO:0008150,GO:0008152,GO:0009056,GO:0016787	-	-	-	-	-	-	-	Abhydrolase_3
PGSC0003DMG401003010	4113.PGSC0003DMT400007790	2BJVZ@1|root,2S1HB@2759|Eukaryota,37V95@33090|Viridiplantae,3GJG5@35493|Streptophyta,44KFX@71274|asterids	35493|Streptophyta	S	thylakoid lumenal P17.1 protein	-	-	-	-	-	-	-	-	-	-
PGSC0003DMG402003010	4113.PGSC0003DMT400007793	COG5077@1|root,KOG1863@2759|Eukaryota,37IFY@33090|Viridiplantae,3G74J@35493|Streptophyta,44NZ0@71274|asterids	35493|Streptophyta	O	Ubiquitin carboxyl-terminal hydrolase	-	-	3.4.19.12	ko:K11838	ko04068,ko05168,ko05169,ko05203,map04068,map05168,map05169,map05203	-	-	-	ko00000,ko00001,ko01000,ko01002,ko04121	MATH,UCH,USP7_C2,USP7_ICP0_bdg
PGSC0003DMG400002995	4113.PGSC0003DMT400007742	COG5082@1|root,KOG4400@2759|Eukaryota,37SQZ@33090|Viridiplantae,3GG6A@35493|Streptophyta,44DJA@71274|asterids	35493|Streptophyta	O	Zinc knuckle	-	GO:0005575,GO:0005622,GO:0005623,GO:0005634,GO:0043226,GO:0043227,GO:0043229,GO:0043231,GO:0044424,GO:0044464	-	ko:K09250	-	-	-	-	ko00000,ko03000	zf-CCHC,zf-CCHC_4
PGSC0003DMG400002996	4113.PGSC0003DMT400007746	KOG1151@1|root,KOG1151@2759|Eukaryota,37QNF@33090|Viridiplantae,3GAMN@35493|Streptophyta,44RC2@71274|asterids	35493|Streptophyta	T	serine threonine-protein kinase	-	GO:0003674,GO:0003824,GO:0004672,GO:0004674,GO:0005488,GO:0005515,GO:0005575,GO:0005622,GO:0005623,GO:0005634,GO:0005737,GO:0006464,GO:0006468,GO:0006793,GO:0006796,GO:0006807,GO:0008150,GO:0008152,GO:0009507,GO:0009536,GO:0009987,GO:0010468,GO:0016301,GO:0016310,GO:0016740,GO:0016772,GO:0016773,GO:0019222,GO:0019538,GO:0036211,GO:0042802,GO:0043170,GO:0043226,GO:0043227,GO:0043229,GO:0043231,GO:…	2.7.11.1	ko:K08864	-	-	-	-	ko00000,ko01000,ko01001	Pkinase
PGSC0003DMG400003011	4113.PGSC0003DMT400007795	KOG4197@1|root,KOG4197@2759|Eukaryota,37HVG@33090|Viridiplantae,3G96K@35493|Streptophyta,44DMG@71274|asterids	35493|Streptophyta	S	PPR repeat	-	GO:0003674,GO:0003676,GO:0003723,GO:0003824,GO:0004518,GO:0004519,GO:0005488,GO:0005575,GO:0005622,GO:0005623,GO:0006139,GO:0006725,GO:0006807,GO:0008150,GO:0008152,GO:0009451,GO:0009987,GO:0016070,GO:0016787,GO:0016788,GO:0034641,GO:0043170,GO:0043226,GO:0043227,GO:0043229,GO:0043231,GO:0043412,GO:0044237,GO:0044238,GO:0044424,GO:0044464,GO:0046483,GO:0071704,GO:0090304,GO:0090305,GO:0097159,GO:…	-	-	-	-	-	-	-	PPR,PPR_2,PPR_3
PGSC0003DMG400003013	4113.PGSC0003DMT400007803	COG1472@1|root,2QQ55@2759|Eukaryota,37HYI@33090|Viridiplantae,3G89A@35493|Streptophyta,44MJF@71274|asterids	35493|Streptophyta	G	Glycosyl hydrolase family 3 C-terminal domain	-	-	3.2.1.21	ko:K01188,ko:K05349	ko00460,ko00500,ko00940,ko01100,ko01110,map00460,map00500,map00940,map01100,map01110	-	R00026,R02558,R02887,R02985,R03527,R04949,R04998,R10035,R10039,R10040	RC00049,RC00059,RC00171,RC00262,RC00397,RC00451,RC00714,RC00746,RC01248	ko00000,ko00001,ko01000	Glyco_hydro_3,Glyco_hydro_3_C
PGSC0003DMG401018708	4113.PGSC0003DMT400048153	COG4631@1|root,KOG0430@2759|Eukaryota,37N1E@33090|Viridiplantae,3GFV1@35493|Streptophyta,44T0V@71274|asterids	35493|Streptophyta	F	aldehyde oxidase	AAO3	GO:0000166,GO:0003674,GO:0003824,GO:0004029,GO:0004031,GO:0005488,GO:0005515,GO:0005575,GO:0005622,GO:0005623,GO:0005737,GO:0005829,GO:0006066,GO:0006082,GO:0006629,GO:0006714,GO:0006720,GO:0006721,GO:0006790,GO:0006807,GO:0008150,GO:0008152,GO:0008299,GO:0008610,GO:0009058,GO:0009687,GO:0009688,GO:0009850,GO:0009851,GO:0009987,GO:0010293,GO:0010817,GO:0016053,GO:0016106,GO:0016114,GO:0016143,GO:…	1.2.1.28,1.2.3.14,1.2.3.7	ko:K09842,ko:K11817,ko:K22417	ko00380,ko00906,ko01100,ko01110,map00380,map00906,map01100,map01110	M00372	R02681,R06957	RC00080,RC00218	ko00000,ko00001,ko00002,ko01000	Ald_Xan_dh_C,Ald_Xan_dh_C2,CO_deh_flav_C,FAD_binding_5,Fer2,Fer2_2
PGSC0003DMG400003000	4113.PGSC0003DMT400007762	COG0639@1|root,KOG0379@1|root,KOG0374@2759|Eukaryota,KOG0379@2759|Eukaryota,37HU9@33090|Viridiplantae,3GFKJ@35493|Streptophyta,44EQJ@71274|asterids	35493|Streptophyta	T	serine threonine-protein phosphatase	BSL2	GO:0005575,GO:0005622,GO:0005623,GO:0005737,GO:0005829,GO:0005886,GO:0016020,GO:0044424,GO:0044444,GO:0044464,GO:0071944	-	-	-	-	-	-	-	Kelch_1,Kelch_2,Kelch_3,Kelch_4,Metallophos
PGSC0003DMG400040270	4113.PGSC0003DMT400029803	KOG1075@1|root,KOG1075@2759|Eukaryota	2759|Eukaryota	E	Ribonuclease H protein	-	-	-	-	-	-	-	-	-	DUF4283,zf-CCHC_4
PGSC0003DMG400018706	4113.PGSC0003DMT400048145	COG0154@1|root,KOG1211@2759|Eukaryota,37JFQ@33090|Viridiplantae,3GBRU@35493|Streptophyta,44T2F@71274|asterids	35493|Streptophyta	J	Amidase	-	GO:0003674,GO:0003824,GO:0016787,GO:0016810,GO:0016811	3.5.1.4	ko:K01426	ko00330,ko00360,ko00380,ko00627,ko00643,ko01120,map00330,map00360,map00380,map00627,map00643,map01120	-	R02540,R03096,R03180,R03909,R05551,R05590	RC00010,RC00100,RC00950,RC01025	ko00000,ko00001,ko01000	Amidase
PGSC0003DMG400018715	4113.PGSC0003DMT400048186	COG0222@1|root,KOG1715@2759|Eukaryota,37NAR@33090|Viridiplantae,3GFTT@35493|Streptophyta,44J7K@71274|asterids	35493|Streptophyta	J	Ribosomal protein L7/L12 C-terminal domain	-	-	-	ko:K02935	ko03010,map03010	M00178	-	-	br01610,ko00000,ko00001,ko00002,ko03011	Ribosomal_L12,Ribosomal_L12_N
PGSC0003DMG400018704	4113.PGSC0003DMT400048136	28PSN@1|root,2QWF6@2759|Eukaryota,37N3Z@33090|Viridiplantae,3GBWX@35493|Streptophyta,44RVW@71274|asterids	35493|Streptophyta	G	Glycosyl hydrolases family 17	-	GO:0001871,GO:0003674,GO:0003824,GO:0004553,GO:0005488,GO:0005575,GO:0005618,GO:0005623,GO:0005886,GO:0007154,GO:0008150,GO:0008422,GO:0009505,GO:0009987,GO:0015926,GO:0016020,GO:0016787,GO:0016798,GO:0030246,GO:0030247,GO:0030312,GO:0031224,GO:0031225,GO:0031226,GO:0042973,GO:0044425,GO:0044459,GO:0044464,GO:0046658,GO:0071944	-	-	-	-	-	-	-	Glyco_hydro_17
PGSC0003DMG400018703	4081.Solyc11g071510.1.1	2C2SU@1|root,2QQT0@2759|Eukaryota,37QMH@33090|Viridiplantae,3GBM5@35493|Streptophyta,44MMF@71274|asterids	35493|Streptophyta	-	-	-	-	-	-	-	-	-	-	-	-
PGSC0003DMG400018702	4113.PGSC0003DMT400048133	KOG0724@1|root,KOG0724@2759|Eukaryota,37HPS@33090|Viridiplantae,3GF0Q@35493|Streptophyta,44QNZ@71274|asterids	35493|Streptophyta	K	SANT SWI3, ADA2, N-CoR and TFIIIB'' DNA-binding domains	-	-	-	-	-	-	-	-	-	Myb_DNA-binding
PGSC0003DMG400018712	4113.PGSC0003DMT400048179	COG1028@1|root,KOG1208@2759|Eukaryota,37QB9@33090|Viridiplantae,3GAD2@35493|Streptophyta,44I0S@71274|asterids	35493|Streptophyta	Q	Belongs to the short-chain dehydrogenases reductases (SDR) family	-	-	1.1.1.208	ko:K15095	ko00902,ko01110,map00902,map01110	-	R02548	RC00154	ko00000,ko00001,ko01000	adh_short
PGSC0003DMG400009712	4113.PGSC0003DMT400025134	COG3511@1|root,2QPJ0@2759|Eukaryota,37HUZ@33090|Viridiplantae,3GH2N@35493|Streptophyta,44G6U@71274|asterids	35493|Streptophyta	M	Non-specific phospholipase C1	-	GO:0003674,GO:0003824,GO:0003993,GO:0004620,GO:0004629,GO:0006629,GO:0006644,GO:0006793,GO:0006796,GO:0008081,GO:0008150,GO:0008152,GO:0009056,GO:0009395,GO:0009405,GO:0009987,GO:0016042,GO:0016298,GO:0016311,GO:0016787,GO:0016788,GO:0016791,GO:0019637,GO:0034480,GO:0035821,GO:0042578,GO:0044003,GO:0044237,GO:0044238,GO:0044242,GO:0044248,GO:0044255,GO:0044403,GO:0044419,GO:0046434,GO:0051701,GO:…	3.1.4.3	ko:K01114	ko00562,ko00564,ko00565,ko01100,ko01110,ko02024,ko04919,map00562,map00564,map00565,map01100,map01110,map02024,map04919	-	R01312,R02027,R02052,R03332,R07381	RC00017,RC00425	ko00000,ko00001,ko01000,ko02042	Phosphoesterase
PGSC0003DMG400018713	4113.PGSC0003DMT400048181	COG1028@1|root,KOG1208@2759|Eukaryota,37QB9@33090|Viridiplantae,3GAD2@35493|Streptophyta,44I0S@71274|asterids	35493|Streptophyta	Q	Belongs to the short-chain dehydrogenases reductases (SDR) family	-	-	1.1.1.208	ko:K15095	ko00902,ko01110,map00902,map01110	-	R02548	RC00154	ko00000,ko00001,ko01000	adh_short
PGSC0003DMG401018696	4113.PGSC0003DMT400048116	KOG4658@1|root,KOG4658@2759|Eukaryota,37P43@33090|Viridiplantae,3GF32@35493|Streptophyta,44MFY@71274|asterids	35493|Streptophyta	T	Belongs to the disease resistance NB-LRR family	-	GO:0002376,GO:0005575,GO:0005623,GO:0005886,GO:0006950,GO:0006952,GO:0006955,GO:0007154,GO:0007165,GO:0008150,GO:0008219,GO:0009626,GO:0009987,GO:0012501,GO:0016020,GO:0023052,GO:0033554,GO:0034050,GO:0044464,GO:0045087,GO:0050789,GO:0050794,GO:0050896,GO:0051716,GO:0065007,GO:0071944	-	-	-	-	-	-	-	NB-ARC
PGSC0003DMG400018711	4113.PGSC0003DMT400048175	COG1028@1|root,KOG1208@2759|Eukaryota,37QB9@33090|Viridiplantae,3GAD2@35493|Streptophyta,44I0S@71274|asterids	35493|Streptophyta	Q	Belongs to the short-chain dehydrogenases reductases (SDR) family	-	-	1.1.1.208	ko:K15095	ko00902,ko01110,map00902,map01110	-	R02548	RC00154	ko00000,ko00001,ko01000	adh_short
PGSC0003DMG400018695	4113.PGSC0003DMT400048115	COG0527@1|root,KOG0455@2759|Eukaryota	2759|Eukaryota	E	homoserine dehydrogenase activity	HOM6	GO:0000096,GO:0000097,GO:0003674,GO:0003824,GO:0004072,GO:0004412,GO:0005575,GO:0005622,GO:0005623,GO:0005634,GO:0005737,GO:0006082,GO:0006520,GO:0006555,GO:0006566,GO:0006790,GO:0006793,GO:0006796,GO:0006807,GO:0006950,GO:0006970,GO:0008150,GO:0008152,GO:0008652,GO:0009058,GO:0009066,GO:0009067,GO:0009069,GO:0009070,GO:0009086,GO:0009088,GO:0009090,GO:0009092,GO:0009628,GO:0009987,GO:0016053,GO:…	1.1.1.3	ko:K00003	ko00260,ko00270,ko00300,ko01100,ko01110,ko01120,ko01130,ko01230,map00260,map00270,map00300,map01100,map01110,map01120,map01130,map01230	M00017,M00018	R01773,R01775	RC00087	ko00000,ko00001,ko00002,ko01000	Homoserine_dh,NAD_binding_3
PGSC0003DMG400018694	4113.PGSC0003DMT400048113	KOG4658@1|root,KOG4658@2759|Eukaryota,37P43@33090|Viridiplantae,3GF32@35493|Streptophyta,44MFY@71274|asterids	35493|Streptophyta	T	Belongs to the disease resistance NB-LRR family	-	-	-	ko:K19613	ko04014,map04014	-	-	-	ko00000,ko00001	LRR_8,NB-ARC
PGSC0003DMG400018722	4113.PGSC0003DMT400048202	KOG4658@1|root,KOG4658@2759|Eukaryota,37P43@33090|Viridiplantae,3GF32@35493|Streptophyta,44MFY@71274|asterids	35493|Streptophyta	T	Belongs to the disease resistance NB-LRR family	-	-	-	ko:K19613	ko04014,map04014	-	-	-	ko00000,ko00001	LRR_8,NB-ARC
PGSC0003DMG400018693	4113.PGSC0003DMT400048109	KOG4658@1|root,KOG4658@2759|Eukaryota,37P43@33090|Viridiplantae,3GF32@35493|Streptophyta,44MFY@71274|asterids	35493|Streptophyta	T	Belongs to the disease resistance NB-LRR family	-	-	-	ko:K19613	ko04014,map04014	-	-	-	ko00000,ko00001	LRR_8,NB-ARC
PGSC0003DMG400018719	4081.Solyc11g072350.1.1	KOG4658@1|root,KOG4658@2759|Eukaryota,37P43@33090|Viridiplantae,3GF32@35493|Streptophyta,44MFY@71274|asterids	35493|Streptophyta	T	Belongs to the disease resistance NB-LRR family	-	-	-	ko:K19613	ko04014,map04014	-	-	-	ko00000,ko00001	LRR_8,NB-ARC
PGSC0003DMG400018577	4113.PGSC0003DMT400047794	KOG4658@1|root,KOG4658@2759|Eukaryota,37P43@33090|Viridiplantae,3GF32@35493|Streptophyta,44MFY@71274|asterids	35493|Streptophyta	T	Belongs to the disease resistance NB-LRR family	-	-	-	ko:K19613	ko04014,map04014	-	-	-	ko00000,ko00001	LRR_8,NB-ARC
PGSC0003DMG402018576	4113.PGSC0003DMT400047788	KOG4658@1|root,KOG4658@2759|Eukaryota,37P43@33090|Viridiplantae,3GF32@35493|Streptophyta,44MFY@71274|asterids	35493|Streptophyta	T	Belongs to the disease resistance NB-LRR family	-	-	-	ko:K19613	ko04014,map04014	-	-	-	ko00000,ko00001	LRR_8,NB-ARC
PGSC0003DMG401018576	4113.PGSC0003DMT400047789	KOG4658@1|root,KOG4658@2759|Eukaryota,37P43@33090|Viridiplantae,3GF32@35493|Streptophyta,44MFY@71274|asterids	35493|Streptophyta	T	Belongs to the disease resistance NB-LRR family	-	-	-	ko:K19613	ko04014,map04014	-	-	-	ko00000,ko00001	LRR_8,NB-ARC
PGSC0003DMG400018591	4113.PGSC0003DMT400047834	COG1028@1|root,KOG1208@2759|Eukaryota,37QB9@33090|Viridiplantae,3GAD2@35493|Streptophyta,44I0S@71274|asterids	35493|Streptophyta	Q	Belongs to the short-chain dehydrogenases reductases (SDR) family	-	-	1.1.1.208	ko:K15095	ko00902,ko01110,map00902,map01110	-	R02548	RC00154	ko00000,ko00001,ko01000	adh_short
PGSC0003DMG400018572	4113.PGSC0003DMT400047775	KOG4658@1|root,KOG4658@2759|Eukaryota,37P43@33090|Viridiplantae,3GF32@35493|Streptophyta,44MFY@71274|asterids	35493|Streptophyta	T	Belongs to the disease resistance NB-LRR family	-	-	-	ko:K19613	ko04014,map04014	-	-	-	ko00000,ko00001	LRR_8,NB-ARC
PGSC0003DMG400018568	4113.PGSC0003DMT400047767	KOG4711@1|root,KOG4711@2759|Eukaryota,37HTS@33090|Viridiplantae,3G8SH@35493|Streptophyta,44PCA@71274|asterids	35493|Streptophyta	S	Aluminum-activated malate transporter	-	GO:0000325,GO:0003674,GO:0005215,GO:0005310,GO:0005342,GO:0005575,GO:0005622,GO:0005623,GO:0005737,GO:0005773,GO:0005774,GO:0006810,GO:0006811,GO:0006820,GO:0006835,GO:0008150,GO:0008509,GO:0008514,GO:0009705,GO:0015075,GO:0015140,GO:0015318,GO:0015556,GO:0015711,GO:0015740,GO:0015743,GO:0015849,GO:0016020,GO:0022857,GO:0031090,GO:0034220,GO:0043226,GO:0043227,GO:0043229,GO:0043231,GO:0044422,GO:…	-	-	-	-	-	-	-	ALMT
PGSC0003DMG400018590	4113.PGSC0003DMT400047832	2CMN0@1|root,2QQX8@2759|Eukaryota,37T1Z@33090|Viridiplantae,3GDC5@35493|Streptophyta,44RQ0@71274|asterids	35493|Streptophyta	J	Frigida-like protein	-	-	-	-	-	-	-	-	-	Frigida
PGSC0003DMG400018566	4113.PGSC0003DMT400047763	COG0211@1|root,KOG4600@2759|Eukaryota,37TQS@33090|Viridiplantae,3GIQA@35493|Streptophyta,44PV9@71274|asterids	35493|Streptophyta	J	ribosomal protein L27	mtRPL27a	-	-	ko:K02899	ko03010,map03010	M00178	-	-	br01610,ko00000,ko00001,ko00002,ko03011	Ribosomal_L27
PGSC0003DMG400018565	4113.PGSC0003DMT400047760	COG1062@1|root,KOG0022@2759|Eukaryota,37INK@33090|Viridiplantae,3GDAJ@35493|Streptophyta,44RZ8@71274|asterids	35493|Streptophyta	Q	alcohol dehydrogenase	-	-	1.1.1.1,1.1.1.284	ko:K00121	ko00010,ko00071,ko00350,ko00625,ko00626,ko00680,ko00830,ko00980,ko00982,ko01100,ko01110,ko01120,ko01130,ko01200,ko01220,ko05204,map00010,map00071,map00350,map00625,map00626,map00680,map00830,map00980,map00982,map01100,map01110,map01120,map01130,map01200,map01220,map05204	-	R00623,R00754,R02124,R04880,R05233,R05234,R06917,R06927,R06983,R07105,R08281,R08306,R08310	RC00050,RC00087,RC00088,RC00099,RC00116,RC00649,RC01715,RC01734,RC02273	ko00000,ko00001,ko01000	ADH_N,ADH_zinc_N
PGSC0003DMG400018587	4113.PGSC0003DMT400047822	COG0115@1|root,KOG0975@2759|Eukaryota,37N35@33090|Viridiplantae,3G9PH@35493|Streptophyta,44EQ7@71274|asterids	35493|Streptophyta	E	Amino-transferase class IV	-	GO:0005575,GO:0005622,GO:0005623,GO:0005737,GO:0006082,GO:0006520,GO:0006725,GO:0006807,GO:0008150,GO:0008152,GO:0008153,GO:0008652,GO:0009058,GO:0009072,GO:0009073,GO:0009507,GO:0009532,GO:0009536,GO:0009570,GO:0009987,GO:0016053,GO:0019438,GO:0019752,GO:0032787,GO:0042537,GO:0043226,GO:0043227,GO:0043229,GO:0043231,GO:0043436,GO:0044237,GO:0044238,GO:0044249,GO:0044281,GO:0044283,GO:0044422,GO:…	4.1.3.38	ko:K18482	ko00790,map00790	-	R05553	RC01843,RC02148	ko00000,ko00001,ko01000	Aminotran_4
PGSC0003DMG400018584	4113.PGSC0003DMT400047812	KOG1476@1|root,KOG1476@2759|Eukaryota,37J6X@33090|Viridiplantae,3GDQM@35493|Streptophyta,44F1R@71274|asterids	35493|Streptophyta	O	Involved in the synthesis of glucuronoxylan hemicellulose in secondary cell walls	-	GO:0000139,GO:0000271,GO:0003674,GO:0003824,GO:0005575,GO:0005622,GO:0005623,GO:0005737,GO:0005794,GO:0005975,GO:0005976,GO:0007275,GO:0008150,GO:0008152,GO:0009058,GO:0009059,GO:0009555,GO:0009653,GO:0009832,GO:0009834,GO:0009987,GO:0010208,GO:0010383,GO:0010410,GO:0010413,GO:0010417,GO:0010584,GO:0010927,GO:0012505,GO:0016020,GO:0016043,GO:0016051,GO:0016740,GO:0016757,GO:0016763,GO:0022607,GO:…	-	ko:K20869	-	-	-	-	ko00000,ko01000,ko01003	Glyco_transf_43
PGSC0003DMG400018583	4113.PGSC0003DMT400047810	2A5Q9@1|root,2RYA3@2759|Eukaryota,37U97@33090|Viridiplantae,3GIBP@35493|Streptophyta,44K0X@71274|asterids	35493|Streptophyta	-	-	-	-	-	-	-	-	-	-	-	-
PGSC0003DMG400018580	4113.PGSC0003DMT400047803	KOG1164@1|root,KOG1164@2759|Eukaryota,37NP2@33090|Viridiplantae,3GCUU@35493|Streptophyta,44RV5@71274|asterids	35493|Streptophyta	T	Protein kinase domain	-	-	-	-	-	-	-	-	-	Pkinase
PGSC0003DMG401018559	4113.PGSC0003DMT400047740	28KGT@1|root,2QQU4@2759|Eukaryota,37R1K@33090|Viridiplantae,3GE05@35493|Streptophyta,44MY4@71274|asterids	35493|Streptophyta	S	SAWADEE domain	-	-	-	-	-	-	-	-	-	SAWADEE
PGSC0003DMG400018579	4113.PGSC0003DMT400047799	KOG4747@1|root,KOG4747@2759|Eukaryota,37U61@33090|Viridiplantae,3GJ4A@35493|Streptophyta,44JQJ@71274|asterids	35493|Streptophyta	T	Hpt domain	-	GO:0000160,GO:0003674,GO:0005488,GO:0005515,GO:0005575,GO:0005622,GO:0005623,GO:0005634,GO:0005737,GO:0007154,GO:0007165,GO:0008150,GO:0009987,GO:0019899,GO:0019900,GO:0019901,GO:0023052,GO:0035556,GO:0043226,GO:0043227,GO:0043229,GO:0043231,GO:0043424,GO:0044424,GO:0044464,GO:0050789,GO:0050794,GO:0050896,GO:0051716,GO:0065007	-	ko:K14490	ko04075,map04075	-	-	-	ko00000,ko00001	Hpt
PGSC0003DMG400025519	4113.PGSC0003DMT400065601	28JWY@1|root,2QSB6@2759|Eukaryota,37HE2@33090|Viridiplantae,3G7PB@35493|Streptophyta,44PWI@71274|asterids	35493|Streptophyta	S	Protein EARLY FLOWERING	ELF3	GO:0000003,GO:0000902,GO:0001101,GO:0003006,GO:0003674,GO:0003700,GO:0005575,GO:0005622,GO:0005623,GO:0005634,GO:0006355,GO:0006950,GO:0007154,GO:0007165,GO:0007275,GO:0007602,GO:0007623,GO:0008150,GO:0009266,GO:0009314,GO:0009409,GO:0009416,GO:0009581,GO:0009582,GO:0009583,GO:0009585,GO:0009605,GO:0009628,GO:0009639,GO:0009648,GO:0009653,GO:0009719,GO:0009725,GO:0009733,GO:0009737,GO:0009791,GO:…	-	ko:K12125	ko04712,map04712	-	-	-	ko00000,ko00001	-
PGSC0003DMG400025520	4113.PGSC0003DMT400065605	KOG4197@1|root,KOG4197@2759|Eukaryota,37QUJ@33090|Viridiplantae,3GAIW@35493|Streptophyta,44F4I@71274|asterids	35493|Streptophyta	S	Pentatricopeptide repeat-containing protein	-	GO:0003674,GO:0003676,GO:0003723,GO:0003824,GO:0004518,GO:0004519,GO:0005488,GO:0005575,GO:0005622,GO:0005623,GO:0006139,GO:0006725,GO:0006807,GO:0008150,GO:0008152,GO:0009451,GO:0009987,GO:0016070,GO:0016787,GO:0016788,GO:0034641,GO:0043170,GO:0043226,GO:0043227,GO:0043229,GO:0043231,GO:0043412,GO:0044237,GO:0044238,GO:0044424,GO:0044464,GO:0046483,GO:0071704,GO:0090304,GO:0090305,GO:0097159,GO:…	-	-	-	-	-	-	-	PPR,PPR_1,PPR_2,PPR_3
PGSC0003DMG400025517	4113.PGSC0003DMT400065590	28N2D@1|root,2QUMG@2759|Eukaryota,37JEH@33090|Viridiplantae,3GDHE@35493|Streptophyta,44BUB@71274|asterids	35493|Streptophyta	-	-	-	-	-	-	-	-	-	-	-	-
PGSC0003DMG403019668	4113.PGSC0003DMT400050639	KOG4658@1|root,KOG4658@2759|Eukaryota,37P43@33090|Viridiplantae,3GF32@35493|Streptophyta,44MFY@71274|asterids	35493|Streptophyta	T	Belongs to the disease resistance NB-LRR family	-	GO:0002376,GO:0005575,GO:0005623,GO:0005886,GO:0006950,GO:0006952,GO:0006955,GO:0007154,GO:0007165,GO:0008150,GO:0008219,GO:0009626,GO:0009987,GO:0012501,GO:0016020,GO:0023052,GO:0033554,GO:0034050,GO:0044464,GO:0045087,GO:0050789,GO:0050794,GO:0050896,GO:0051716,GO:0065007,GO:0071944	-	-	-	-	-	-	-	NB-ARC
PGSC0003DMG402019668	4113.PGSC0003DMT400050626	COG4631@1|root,KOG0430@2759|Eukaryota	2759|Eukaryota	C	xanthine catabolic process	-	GO:0000166,GO:0003674,GO:0003824,GO:0004031,GO:0005488,GO:0005575,GO:0005622,GO:0005623,GO:0005737,GO:0005829,GO:0008150,GO:0008152,GO:0009058,GO:0009850,GO:0009851,GO:0009987,GO:0010817,GO:0016491,GO:0016623,GO:0016903,GO:0018488,GO:0036094,GO:0042445,GO:0042446,GO:0043167,GO:0043168,GO:0043546,GO:0044237,GO:0044249,GO:0044424,GO:0044444,GO:0044464,GO:0048037,GO:0050302,GO:0050660,GO:0050662,GO:…	1.17.1.4,1.17.3.2,1.2.3.1,1.2.3.14,1.2.3.7	ko:K00106,ko:K00157,ko:K09842,ko:K11817	ko00230,ko00232,ko00280,ko00350,ko00380,ko00750,ko00760,ko00830,ko00906,ko00982,ko00983,ko01100,ko01110,ko01120,ko04146,ko04630,map00230,map00232,map00280,map00350,map00380,map00750,map00760,map00830,map00906,map00982,map00983,map01100,map01110,map01120,map04146,map04630	M00372,M00546	R01709,R01768,R01769,R02103,R02107,R02125,R02657,R02681,R03871,R04085,R04904,R06957,R07942,R07977,R07978,R07979,R08235,R08349,R08384,R08408	RC00075,RC00080,RC00143,RC00218,RC00242,RC01073,RC01074,RC02017,RC02199	ko00000,ko00001,ko00002,ko01000,ko04147	Ald_Xan_dh_C,Ald_Xan_dh_C2,CO_deh_flav_C,FAD_binding_5,Fer2,Fer2_2
PGSC0003DMG400019669	4113.PGSC0003DMT400050640	KOG4658@1|root,KOG4658@2759|Eukaryota,37P43@33090|Viridiplantae,3GF32@35493|Streptophyta,44MFY@71274|asterids	35493|Streptophyta	T	Belongs to the disease resistance NB-LRR family	-	-	-	ko:K19613	ko04014,map04014	-	-	-	ko00000,ko00001	LRR_8,NB-ARC
PGSC0003DMG400019082	4113.PGSC0003DMT400049092	KOG0648@1|root,KOG0648@2759|Eukaryota,37Q8G@33090|Viridiplantae,3GA8U@35493|Streptophyta,44QG3@71274|asterids	35493|Streptophyta	T	Mutt domain protein	-	GO:0005575,GO:0005622,GO:0005623,GO:0005737,GO:0005829,GO:0006950,GO:0008150,GO:0009611,GO:0044424,GO:0044444,GO:0044464,GO:0050896	-	-	-	-	-	-	-	NUDIX
PGSC0003DMG400019679	4113.PGSC0003DMT400050667	28N77@1|root,2QYCI@2759|Eukaryota,37N3J@33090|Viridiplantae,3G8HD@35493|Streptophyta,44PNM@71274|asterids	35493|Streptophyta	S	Transferase family	-	-	2.3.1.133	ko:K13065	ko00940,ko00941,ko00945,ko01100,ko01110,map00940,map00941,map00945,map01100,map01110	M00039	R01945,R02416,R07432,R07433	RC00004,RC00055,RC02864	ko00000,ko00001,ko00002,ko01000	Transferase
PGSC0003DMG400019678	4113.PGSC0003DMT400050665	COG0526@1|root,KOG0191@2759|Eukaryota,37UEU@33090|Viridiplantae,3GIU0@35493|Streptophyta,44KHT@71274|asterids	35493|Streptophyta	O	Thioredoxin	PDIL5-1	GO:0003674,GO:0003756,GO:0003824,GO:0005575,GO:0005622,GO:0005623,GO:0005737,GO:0005783,GO:0006457,GO:0006950,GO:0008150,GO:0009987,GO:0012505,GO:0016853,GO:0016860,GO:0016864,GO:0033554,GO:0034976,GO:0043226,GO:0043227,GO:0043229,GO:0043231,GO:0044424,GO:0044444,GO:0044464,GO:0050896,GO:0051716,GO:0140096	-	ko:K13984	ko04141,map04141	-	-	-	ko00000,ko00001,ko03110,ko04131	Thioredoxin
PGSC0003DMG400019677	4113.PGSC0003DMT400050663	COG5256@1|root,KOG0052@2759|Eukaryota,37KSK@33090|Viridiplantae,3GAB2@35493|Streptophyta,44G5M@71274|asterids	35493|Streptophyta	J	This protein promotes the GTP-dependent binding of aminoacyl-tRNA to the A-site of ribosomes during protein biosynthesis	-	-	-	ko:K03231	ko03013,ko05134,map03013,map05134	-	-	-	ko00000,ko00001,ko03012,ko03016,ko03019,ko04131,ko04147	GTP_EFTU,GTP_EFTU_D2,GTP_EFTU_D3
PGSC0003DMG400019662	4113.PGSC0003DMT400050589	COG1131@1|root,KOG0061@2759|Eukaryota,37PFP@33090|Viridiplantae,3GEXB@35493|Streptophyta,44C52@71274|asterids	35493|Streptophyta	Q	ABC-2 type transporter	-	GO:0003674,GO:0003824,GO:0005215,GO:0005575,GO:0005623,GO:0005886,GO:0006810,GO:0008150,GO:0015399,GO:0015405,GO:0016020,GO:0016021,GO:0016462,GO:0016787,GO:0016817,GO:0016818,GO:0016887,GO:0017111,GO:0022804,GO:0022857,GO:0031224,GO:0042623,GO:0042626,GO:0043492,GO:0044425,GO:0044464,GO:0051179,GO:0051234,GO:0055085,GO:0071944	-	-	-	-	-	-	-	ABC2_membrane,ABC_tran
PGSC0003DMG400019676	4113.PGSC0003DMT400050662	COG0464@1|root,KOG0730@2759|Eukaryota,37KI9@33090|Viridiplantae,3G7QA@35493|Streptophyta,44Q9Z@71274|asterids	35493|Streptophyta	O	Cell division cycle protein 48 homolog	-	GO:0005575,GO:0005622,GO:0005623,GO:0005634,GO:0005654,GO:0005730,GO:0005737,GO:0005794,GO:0005829,GO:0005886,GO:0008150,GO:0009893,GO:0009894,GO:0009896,GO:0010035,GO:0010038,GO:0010604,GO:0012505,GO:0016020,GO:0019222,GO:0031974,GO:0031981,GO:0042176,GO:0042221,GO:0043226,GO:0043227,GO:0043228,GO:0043229,GO:0043231,GO:0043232,GO:0043233,GO:0044422,GO:0044424,GO:0044428,GO:0044444,GO:0044446,GO:…	-	ko:K13525	ko04141,ko05134,map04141,map05134	M00400,M00403	-	-	ko00000,ko00001,ko00002,ko03019,ko04131,ko04147	AAA,CDC48_2,CDC48_N,Vps4_C
PGSC0003DMG400019683	4113.PGSC0003DMT400050684	28UZ6@1|root,2R1QC@2759|Eukaryota,383EF@33090|Viridiplantae,3GZ83@35493|Streptophyta,44UMH@71274|asterids	35493|Streptophyta	-	-	-	-	-	-	-	-	-	-	-	-
PGSC0003DMG400001144	4113.PGSC0003DMT400002923	COG2124@1|root,KOG0156@2759|Eukaryota,37YFX@33090|Viridiplantae,3GNNN@35493|Streptophyta,44RQ3@71274|asterids	35493|Streptophyta	Q	Cytochrome P450 92B1	-	-	-	ko:K20623	ko00905,ko01100,ko01110,map00905,map01100,map01110	-	R07470,R07474	RC00661	ko00000,ko00001,ko00199	p450
PGSC0003DMG400001147	4113.PGSC0003DMT400002931	COG2074@1|root,2QR37@2759|Eukaryota,37JPH@33090|Viridiplantae,3GB6T@35493|Streptophyta,44H0C@71274|asterids	35493|Streptophyta	G	protein DDB_G0273453 DDB_G0273565-like	-	GO:0006066,GO:0006793,GO:0006796,GO:0008150,GO:0008152,GO:0009058,GO:0009987,GO:0010264,GO:0017144,GO:0019637,GO:0019751,GO:0032958,GO:0033517,GO:0043647,GO:0044237,GO:0044281,GO:0044283,GO:0046165,GO:0046173,GO:0071704,GO:0090407,GO:1901576,GO:1901615,GO:1901617	-	ko:K05715	-	-	R02664	RC00002,RC00017	ko00000,ko01000	AAA_33
PGSC0003DMG400001148	4113.PGSC0003DMT400002933	COG0459@1|root,KOG0356@2759|Eukaryota,37REH@33090|Viridiplantae,3GC7J@35493|Streptophyta,44G9B@71274|asterids	35493|Streptophyta	O	Belongs to the chaperonin (HSP60) family	-	GO:0000003,GO:0003006,GO:0003674,GO:0005488,GO:0005515,GO:0005575,GO:0005576,GO:0005622,GO:0005623,GO:0005737,GO:0005739,GO:0005829,GO:0005840,GO:0006457,GO:0006458,GO:0006996,GO:0007005,GO:0007275,GO:0008150,GO:0009507,GO:0009526,GO:0009532,GO:0009536,GO:0009570,GO:0009579,GO:0009657,GO:0009658,GO:0009790,GO:0009791,GO:0009793,GO:0009941,GO:0009987,GO:0010154,GO:0016020,GO:0016043,GO:0022414,GO:…	-	-	-	-	-	-	-	Cpn60_TCP1
PGSC0003DMG400001150	4113.PGSC0003DMT400002935	KOG2605@1|root,KOG2605@2759|Eukaryota,37JWM@33090|Viridiplantae,3G7DV@35493|Streptophyta,44H4S@71274|asterids	35493|Streptophyta	OT	OTU-like cysteine protease	-	-	-	-	-	-	-	-	-	OTU
PGSC0003DMG400008049	4113.PGSC0003DMT400020793	COG0695@1|root,KOG1752@2759|Eukaryota,37V9D@33090|Viridiplantae,3GJR9@35493|Streptophyta,44K4A@71274|asterids	35493|Streptophyta	O	Glutaredoxin	-	GO:0005575,GO:0005622,GO:0005623,GO:0005737,GO:0005773,GO:0005783,GO:0005794,GO:0012505,GO:0043226,GO:0043227,GO:0043229,GO:0043231,GO:0044424,GO:0044444,GO:0044464	-	ko:K03676	-	-	-	-	ko00000,ko03110	Glutaredoxin
PGSC0003DMG400008050	4113.PGSC0003DMT400020795	COG0821@1|root,2QSBY@2759|Eukaryota,37P9A@33090|Viridiplantae,3GCTI@35493|Streptophyta,44I95@71274|asterids	35493|Streptophyta	I	4-hydroxy-3-methylbut-2-en-1-yl diphosphate synthase, chloroplastic-like	-	-	1.17.7.1,1.17.7.3	ko:K03526	ko00900,ko01100,ko01110,ko01130,map00900,map01100,map01110,map01130	M00096	R08689,R10859	RC01486	ko00000,ko00001,ko00002,ko01000	GcpE
PGSC0003DMG400008051	4081.Solyc11g069410.1.1	2E2JE@1|root,2S9SR@2759|Eukaryota,37WW9@33090|Viridiplantae,3GKWW@35493|Streptophyta,44TX1@71274|asterids	35493|Streptophyta	-	-	-	-	-	-	-	-	-	-	-	-
PGSC0003DMG400008077	4113.PGSC0003DMT400020869	2BR3H@1|root,2S1VQ@2759|Eukaryota,37VFM@33090|Viridiplantae,3GJBS@35493|Streptophyta,44M35@71274|asterids	35493|Streptophyta	-	-	-	-	-	-	-	-	-	-	-	-
PGSC0003DMG401008054	4113.PGSC0003DMT400020801	28H7Z@1|root,2QRJM@2759|Eukaryota,37HH8@33090|Viridiplantae,3GBPY@35493|Streptophyta,44GMY@71274|asterids	35493|Streptophyta	K	MEKHLA domain	REV	GO:0001067,GO:0003002,GO:0003674,GO:0003676,GO:0003677,GO:0003700,GO:0005488,GO:0005575,GO:0005622,GO:0005623,GO:0005634,GO:0006355,GO:0007275,GO:0007389,GO:0008150,GO:0009653,GO:0009798,GO:0009799,GO:0009855,GO:0009888,GO:0009889,GO:0009933,GO:0009943,GO:0009944,GO:0009955,GO:0009956,GO:0009987,GO:0010014,GO:0010051,GO:0010087,GO:0010089,GO:0010468,GO:0010556,GO:0019219,GO:0019222,GO:0030154,GO:…	-	ko:K09338	-	-	-	-	ko00000,ko03000	Homeobox,MEKHLA,START
PGSC0003DMG400008081	4113.PGSC0003DMT400020874	28JYJ@1|root,2QQ5I@2759|Eukaryota,37IVI@33090|Viridiplantae,3GG3D@35493|Streptophyta,44EDM@71274|asterids	35493|Streptophyta	K	Auxin response factors (ARFs) are transcriptional factors that bind specifically to the DNA sequence 5'-TGTCTC-3' found in the auxin-responsive promoter elements (AuxREs)	-	-	-	-	-	-	-	-	-	Auxin_resp,B3
PGSC0003DMG400008082	4113.PGSC0003DMT400020876	COG5641@1|root,KOG1601@2759|Eukaryota,37UD2@33090|Viridiplantae,3GI0C@35493|Streptophyta,44RKB@71274|asterids	35493|Streptophyta	K	zinc finger binding to DNA consensus sequence [AT]GATA[AG]	-	GO:0000976,GO:0000977,GO:0000981,GO:0001012,GO:0001067,GO:0001085,GO:0001228,GO:0003674,GO:0003676,GO:0003677,GO:0003682,GO:0003690,GO:0003700,GO:0005488,GO:0005515,GO:0005575,GO:0005622,GO:0005623,GO:0005634,GO:0005667,GO:0006139,GO:0006351,GO:0006355,GO:0006357,GO:0006366,GO:0006725,GO:0006807,GO:0008134,GO:0008150,GO:0008152,GO:0009058,GO:0009059,GO:0009889,GO:0009891,GO:0009893,GO:0009987,GO:…	-	ko:K21630	-	-	-	-	ko00000,ko03000	GATA
PGSC0003DMG400008086	4081.Solyc11g069550.1.1	28HZG@1|root,2QQAA@2759|Eukaryota,37MVM@33090|Viridiplantae,3G9UM@35493|Streptophyta,44PYV@71274|asterids	35493|Streptophyta	S	Protein of unknown function (DUF707)	-	-	-	-	-	-	-	-	-	DUF707
PGSC0003DMG400008088	4113.PGSC0003DMT400020890	COG1611@1|root,2QSR9@2759|Eukaryota,37JDV@33090|Viridiplantae,3G7RR@35493|Streptophyta,44SH3@71274|asterids	35493|Streptophyta	G	Cytokinin-activating enzyme working in the direct activation pathway. Phosphoribohydrolase that converts inactive cytokinin nucleotides to the biologically active free-base forms	-	GO:0005575,GO:0005622,GO:0005623,GO:0005634,GO:0005737,GO:0005829,GO:0043226,GO:0043227,GO:0043229,GO:0043231,GO:0044424,GO:0044444,GO:0044464	-	-	-	-	-	-	-	Lysine_decarbox
PGSC0003DMG400008089	4113.PGSC0003DMT400020893	KOG0498@1|root,KOG0498@2759|Eukaryota,37M4X@33090|Viridiplantae,3GCEZ@35493|Streptophyta,44GCC@71274|asterids	35493|Streptophyta	P	cyclic nucleotide-gated ion channel 15	-	GO:0003674,GO:0005215,GO:0005216,GO:0005244,GO:0005249,GO:0005261,GO:0005267,GO:0005575,GO:0005623,GO:0005886,GO:0005887,GO:0006810,GO:0006811,GO:0006812,GO:0006813,GO:0008150,GO:0008324,GO:0009987,GO:0015075,GO:0015077,GO:0015079,GO:0015267,GO:0015318,GO:0015672,GO:0016020,GO:0016021,GO:0022803,GO:0022832,GO:0022836,GO:0022838,GO:0022839,GO:0022843,GO:0022857,GO:0022890,GO:0030001,GO:0031224,GO:…	-	ko:K05391	ko04626,map04626	-	-	-	ko00000,ko00001,ko04040	Ion_trans,cNMP_binding
PGSC0003DMG400008090	4113.PGSC0003DMT400020895	COG0515@1|root,KOG1187@2759|Eukaryota,37RR2@33090|Viridiplantae,3GA5E@35493|Streptophyta,44DPM@71274|asterids	35493|Streptophyta	T	Receptor-like serine threonine-protein kinase NCRK isoform X1	-	GO:0003674,GO:0003824,GO:0004672,GO:0004674,GO:0004675,GO:0004888,GO:0005488,GO:0005515,GO:0005575,GO:0005622,GO:0005623,GO:0005737,GO:0005768,GO:0005886,GO:0006464,GO:0006468,GO:0006793,GO:0006796,GO:0006807,GO:0007154,GO:0007165,GO:0007166,GO:0007167,GO:0007178,GO:0008150,GO:0008152,GO:0009888,GO:0009987,GO:0010008,GO:0010087,GO:0010089,GO:0012505,GO:0016020,GO:0016301,GO:0016310,GO:0016740,GO:…	-	-	-	-	-	-	-	Pkinase,Pkinase_Tyr
PGSC0003DMG400008091	4113.PGSC0003DMT400020896	COG2304@1|root,2QTMS@2759|Eukaryota,37IGH@33090|Viridiplantae,3GH3Q@35493|Streptophyta,44P6I@71274|asterids	35493|Streptophyta	O	VWA domain containing CoxE-like protein	-	-	-	-	-	-	-	-	-	VWA,Vwaint,zf-RING_11,zf-RING_2
PGSC0003DMG400008094	4113.PGSC0003DMT400020910	COG3338@1|root,KOG0382@2759|Eukaryota,37SDA@33090|Viridiplantae,3GF18@35493|Streptophyta,44RFF@71274|asterids	35493|Streptophyta	P	carbonic anhydrase	-	-	4.2.1.1	ko:K01674	ko00910,map00910	-	R00132,R10092	RC02807	ko00000,ko00001,ko01000	Carb_anhydrase
PGSC0003DMG400008105	4113.PGSC0003DMT400020932	COG5183@1|root,KOG1609@2759|Eukaryota,37QRX@33090|Viridiplantae,3GARZ@35493|Streptophyta,44QSP@71274|asterids	35493|Streptophyta	A	The RING-variant domain is a C4HC3 zinc-finger like motif found in a number of cellular and viral proteins. Some of these proteins have been shown both in vivo and in vitro to have ubiquitin E3 ligase activity.	-	-	-	-	-	-	-	-	-	RINGv
PGSC0003DMG400008108	4113.PGSC0003DMT400020938	KOG0585@1|root,KOG0585@2759|Eukaryota,37RDJ@33090|Viridiplantae,3GGWE@35493|Streptophyta,44QBG@71274|asterids	35493|Streptophyta	T	Protein kinase domain	-	GO:0003674,GO:0003824,GO:0004672,GO:0004674,GO:0005575,GO:0005622,GO:0005623,GO:0006464,GO:0006468,GO:0006793,GO:0006796,GO:0006807,GO:0007154,GO:0007165,GO:0008150,GO:0008152,GO:0009605,GO:0009607,GO:0009615,GO:0009987,GO:0016301,GO:0016310,GO:0016740,GO:0016772,GO:0016773,GO:0018105,GO:0018107,GO:0018193,GO:0018209,GO:0018210,GO:0019538,GO:0023052,GO:0030587,GO:0031156,GO:0032502,GO:0035556,GO:…	2.7.11.17	ko:K00908,ko:K07359	ko04140,ko04152,ko04211,ko04920,ko04921,ko05034,map04140,map04152,map04211,map04920,map04921,map05034	-	-	-	ko00000,ko00001,ko01000,ko01001	Pkinase
PGSC0003DMG400008109	4113.PGSC0003DMT400020941	COG1874@1|root,KOG0496@2759|Eukaryota,37P9T@33090|Viridiplantae,3GEVX@35493|Streptophyta,44EKD@71274|asterids	35493|Streptophyta	G	Beta-galactosidase	BGAL8	GO:0003674,GO:0003824,GO:0004553,GO:0004565,GO:0005575,GO:0005618,GO:0005622,GO:0005623,GO:0005737,GO:0005773,GO:0015925,GO:0016787,GO:0016798,GO:0030312,GO:0043226,GO:0043227,GO:0043229,GO:0043231,GO:0044424,GO:0044444,GO:0044464,GO:0071944	-	-	-	-	-	-	-	Gal_Lectin,Glyco_hydro_35
PGSC0003DMG400008062	4113.PGSC0003DMT400020831	COG1132@1|root,KOG0055@2759|Eukaryota,37MKY@33090|Viridiplantae,3GBQZ@35493|Streptophyta,44HEQ@71274|asterids	35493|Streptophyta	Q	ABC transporter I family member 10	-	GO:0003674,GO:0005215,GO:0005575,GO:0005622,GO:0005623,GO:0005737,GO:0009507,GO:0009526,GO:0009536,GO:0009941,GO:0031967,GO:0031975,GO:0043226,GO:0043227,GO:0043229,GO:0043231,GO:0044422,GO:0044424,GO:0044434,GO:0044435,GO:0044444,GO:0044446,GO:0044464	-	-	-	-	-	-	-	ABC_tran
PGSC0003DMG400008111	4113.PGSC0003DMT400020948	28JTR@1|root,2QS7N@2759|Eukaryota,37VE6@33090|Viridiplantae,3GHK6@35493|Streptophyta,44R4Q@71274|asterids	35493|Streptophyta	U	SNARE domain	-	GO:0000149,GO:0003674,GO:0005215,GO:0005484,GO:0005488,GO:0005515,GO:0005575,GO:0005622,GO:0005623,GO:0005737,GO:0006810,GO:0006886,GO:0006906,GO:0006996,GO:0008104,GO:0008150,GO:0008565,GO:0009987,GO:0012505,GO:0015031,GO:0015833,GO:0016020,GO:0016021,GO:0016043,GO:0016050,GO:0016192,GO:0022406,GO:0031201,GO:0031224,GO:0032991,GO:0033036,GO:0034613,GO:0042886,GO:0044424,GO:0044425,GO:0044444,GO:…	-	ko:K08506	ko04130,map04130	-	-	-	ko00000,ko00001,ko04131	SNARE
PGSC0003DMG400008065	4113.PGSC0003DMT400020839	28JYJ@1|root,2QTCY@2759|Eukaryota,37M2J@33090|Viridiplantae,3GCUI@35493|Streptophyta,44HTR@71274|asterids	35493|Streptophyta	K	Auxin response factors (ARFs) are transcriptional factors that bind specifically to the DNA sequence 5'-TGTCTC-3' found in the auxin-responsive promoter elements (AuxREs)	ARF4	GO:0001708,GO:0003674,GO:0003700,GO:0005575,GO:0005622,GO:0005623,GO:0005634,GO:0006355,GO:0007275,GO:0008150,GO:0009791,GO:0009889,GO:0009987,GO:0010050,GO:0010158,GO:0010468,GO:0010556,GO:0019219,GO:0019222,GO:0030154,GO:0031323,GO:0031326,GO:0032501,GO:0032502,GO:0043226,GO:0043227,GO:0043229,GO:0043231,GO:0044424,GO:0044464,GO:0045165,GO:0048856,GO:0048869,GO:0050789,GO:0050794,GO:0051171,GO:…	-	-	-	-	-	-	-	AUX_IAA,Auxin_resp,B3
PGSC0003DMG400008066	4113.PGSC0003DMT400020840	KOG4670@1|root,KOG4670@2759|Eukaryota,37IYC@33090|Viridiplantae,3GETS@35493|Streptophyta,44FUY@71274|asterids	35493|Streptophyta	S	Cytochrome B561, N terminal	-	-	-	-	-	-	-	-	-	CytochromB561_N
PGSC0003DMG400008114	4113.PGSC0003DMT400020962	KOG2169@1|root,KOG2169@2759|Eukaryota,37MJS@33090|Viridiplantae,3G94P@35493|Streptophyta,44ET9@71274|asterids	35493|Streptophyta	K	E3 SUMO-protein ligase	SIZ1	GO:0000003,GO:0000902,GO:0001101,GO:0002682,GO:0002683,GO:0002831,GO:0002832,GO:0003006,GO:0003674,GO:0003824,GO:0005575,GO:0005622,GO:0005623,GO:0005634,GO:0006464,GO:0006807,GO:0006935,GO:0006950,GO:0007154,GO:0007275,GO:0008150,GO:0008152,GO:0009266,GO:0009267,GO:0009408,GO:0009409,GO:0009414,GO:0009415,GO:0009553,GO:0009593,GO:0009605,GO:0009628,GO:0009653,GO:0009787,GO:0009791,GO:0009826,GO:…	-	ko:K04706,ko:K16063,ko:K22403	ko04120,ko04630,ko05160,map04120,map04630,map05160	-	-	-	ko00000,ko00001,ko04121,ko04812	PHD,SAP,zf-MIZ
PGSC0003DMG400008067	4113.PGSC0003DMT400020843	KOG0185@1|root,KOG0185@2759|Eukaryota,37SCZ@33090|Viridiplantae,3GBR4@35493|Streptophyta,44DS6@71274|asterids	35493|Streptophyta	O	The proteasome is a multicatalytic proteinase complex which is characterized by its ability to cleave peptides with Arg, Phe, Tyr, Leu, and Glu adjacent to the leaving group at neutral or slightly basic pH	-	GO:0000502,GO:0005575,GO:0005622,GO:0005623,GO:0005737,GO:0005829,GO:0005839,GO:0005840,GO:0006950,GO:0006970,GO:0008150,GO:0009628,GO:0009651,GO:0010035,GO:0010038,GO:0019774,GO:0022626,GO:0032991,GO:0042221,GO:0043226,GO:0043228,GO:0043229,GO:0043232,GO:0044424,GO:0044444,GO:0044445,GO:0044464,GO:0046686,GO:0050896,GO:1902494,GO:1905368,GO:1905369,GO:1990904	3.4.25.1	ko:K02736	ko03050,map03050	M00337,M00340	-	-	ko00000,ko00001,ko00002,ko01000,ko01002,ko03051	Proteasome
PGSC0003DMG400008069	4113.PGSC0003DMT400020847	2C7NA@1|root,2S521@2759|Eukaryota,37WX9@33090|Viridiplantae,3GWEH@35493|Streptophyta,44U77@71274|asterids	35493|Streptophyta	-	-	-	-	-	-	-	-	-	-	-	-
PGSC0003DMG400008117	4113.PGSC0003DMT400020968	COG5256@1|root,KOG0052@2759|Eukaryota,37KSK@33090|Viridiplantae,3GAB2@35493|Streptophyta,44G5M@71274|asterids	35493|Streptophyta	J	This protein promotes the GTP-dependent binding of aminoacyl-tRNA to the A-site of ribosomes during protein biosynthesis	-	GO:0003674,GO:0003676,GO:0003723,GO:0003746,GO:0003824,GO:0003924,GO:0005488,GO:0005575,GO:0005622,GO:0005623,GO:0005737,GO:0006412,GO:0006414,GO:0006518,GO:0006807,GO:0008135,GO:0008150,GO:0008152,GO:0009058,GO:0009059,GO:0009987,GO:0010467,GO:0016462,GO:0016787,GO:0016817,GO:0016818,GO:0017111,GO:0019538,GO:0034641,GO:0034645,GO:0043043,GO:0043170,GO:0043603,GO:0043604,GO:0044237,GO:0044238,GO:…	-	ko:K03231	ko03013,ko05134,map03013,map05134	-	-	-	ko00000,ko00001,ko03012,ko03016,ko03019,ko04131,ko04147	GTP_EFTU,GTP_EFTU_D2,GTP_EFTU_D3
PGSC0003DMG400008118	4113.PGSC0003DMT400020971	COG5560@1|root,KOG1870@2759|Eukaryota,37UFR@33090|Viridiplantae,3GIYN@35493|Streptophyta,44JK7@71274|asterids	35493|Streptophyta	O	Conserved gene of	-	-	-	-	-	-	-	-	-	Ribosomal_L18p
PGSC0003DMG400008070	4113.PGSC0003DMT400020848	2B65R@1|root,2S29C@2759|Eukaryota,37VK0@33090|Viridiplantae,3GKF3@35493|Streptophyta,44TX7@71274|asterids	35493|Streptophyta	S	Auxin responsive protein	-	-	-	ko:K14488	ko04075,map04075	-	-	-	ko00000,ko00001	Auxin_inducible
PGSC0003DMG400008119	4113.PGSC0003DMT400020972	COG0488@1|root,KOG0927@2759|Eukaryota,37HJR@33090|Viridiplantae,3G7EJ@35493|Streptophyta,44R08@71274|asterids	35493|Streptophyta	S	ABC transporter F family member	-	GO:0003674,GO:0005215,GO:0005575,GO:0005623,GO:0005886,GO:0016020,GO:0044464,GO:0071944	-	ko:K06185	-	-	-	-	ko00000,ko03009	ABC_tran,ABC_tran_Xtn
PGSC0003DMG400008071	4113.PGSC0003DMT400020849	COG5560@1|root,KOG1870@2759|Eukaryota,37UFR@33090|Viridiplantae,3GIYN@35493|Streptophyta,44JK7@71274|asterids	35493|Streptophyta	O	Conserved gene of	-	-	-	-	-	-	-	-	-	Ribosomal_L18p
PGSC0003DMG400008072	4113.PGSC0003DMT400020852	COG5560@1|root,KOG1870@2759|Eukaryota,37UFR@33090|Viridiplantae,3GIYN@35493|Streptophyta,44JK7@71274|asterids	35493|Streptophyta	O	Conserved gene of	-	-	-	-	-	-	-	-	-	Ribosomal_L18p
PGSC0003DMG400008120	4113.PGSC0003DMT400020973	KOG1603@1|root,KOG1603@2759|Eukaryota,37TWX@33090|Viridiplantae,3GE5J@35493|Streptophyta,44PB4@71274|asterids	35493|Streptophyta	P	Heavy-metal-associated domain	-	GO:0003674,GO:0005488,GO:0005575,GO:0005622,GO:0005623,GO:0005634,GO:0005730,GO:0005737,GO:0006810,GO:0006811,GO:0006812,GO:0006873,GO:0006875,GO:0008150,GO:0008270,GO:0009909,GO:0009910,GO:0009987,GO:0019725,GO:0030001,GO:0030003,GO:0031974,GO:0031981,GO:0042592,GO:0043167,GO:0043169,GO:0043226,GO:0043227,GO:0043228,GO:0043229,GO:0043231,GO:0043232,GO:0043233,GO:0044422,GO:0044424,GO:0044428,GO:…	-	-	-	-	-	-	-	HMA
PGSC0003DMG400008073	4096.XP_009781619.1	KOG1075@1|root,KOG1075@2759|Eukaryota,380UM@33090|Viridiplantae,3GQJR@35493|Streptophyta,44TTY@71274|asterids	35493|Streptophyta	S	Orf147a protein	-	-	-	-	-	-	-	-	-	zf-RVT
PGSC0003DMG400008122	4113.PGSC0003DMT400020978	COG0318@1|root,KOG1176@2759|Eukaryota,37P70@33090|Viridiplantae,3GBS9@35493|Streptophyta,44HE7@71274|asterids	35493|Streptophyta	I	AMP-binding enzyme C-terminal domain	-	GO:0003674,GO:0003824,GO:0004321,GO:0005575,GO:0005622,GO:0005623,GO:0005737,GO:0005777,GO:0006082,GO:0008150,GO:0008152,GO:0009058,GO:0009694,GO:0009695,GO:0009987,GO:0010817,GO:0016053,GO:0016408,GO:0016740,GO:0016746,GO:0016747,GO:0019752,GO:0032787,GO:0042445,GO:0042446,GO:0042579,GO:0043226,GO:0043227,GO:0043229,GO:0043231,GO:0043436,GO:0044237,GO:0044249,GO:0044281,GO:0044283,GO:0044424,GO:…	6.2.1.12	ko:K01904	ko00130,ko00360,ko00940,ko01100,ko01110,map00130,map00360,map00940,map01100,map01110	M00039,M00137,M00350	R01616,R01943,R02194,R02221,R02255,R06583	RC00004,RC00131	ko00000,ko00001,ko00002,ko01000	AMP-binding,AMP-binding_C
PGSC0003DMG400008074	4113.PGSC0003DMT400020858	COG0346@1|root,KOG2944@2759|Eukaryota,37RYG@33090|Viridiplantae,3GBBR@35493|Streptophyta,44C92@71274|asterids	35493|Streptophyta	G	Catalyzes the conversion of hemimercaptal, formed from methylglyoxal and glutathione, to S-lactoylglutathione	-	GO:0001101,GO:0003674,GO:0005488,GO:0005515,GO:0006950,GO:0006970,GO:0008150,GO:0009414,GO:0009415,GO:0009628,GO:0009651,GO:0010035,GO:0019904,GO:0042221,GO:0050896,GO:1901700	4.4.1.5	ko:K01759	ko00620,map00620	-	R02530	RC00004,RC00740	ko00000,ko00001,ko01000	Glyoxalase
PGSC0003DMG400019627	4113.PGSC0003DMT400050509	KOG4658@1|root,KOG4658@2759|Eukaryota,37R5S@33090|Viridiplantae,3GG27@35493|Streptophyta,44R7T@71274|asterids	35493|Streptophyta	T	Belongs to the disease resistance NB-LRR family	-	GO:0005575,GO:0005623,GO:0005886,GO:0006950,GO:0006952,GO:0007154,GO:0007165,GO:0008150,GO:0009987,GO:0016020,GO:0023052,GO:0044464,GO:0050789,GO:0050794,GO:0050896,GO:0051716,GO:0065007,GO:0071944	-	ko:K13459,ko:K13460,ko:K20599	ko04016,ko04626,map04016,map04626	-	-	-	ko00000,ko00001	LRR_8,NB-ARC
PGSC0003DMG400019638	4113.PGSC0003DMT400050536	COG3669@1|root,KOG3340@2759|Eukaryota,37NEY@33090|Viridiplantae,3GGSX@35493|Streptophyta,44IRH@71274|asterids	35493|Streptophyta	G	alpha-L-fucosidase 1	-	GO:0003674,GO:0003824,GO:0004553,GO:0004560,GO:0005575,GO:0005622,GO:0005623,GO:0005737,GO:0005773,GO:0006516,GO:0006807,GO:0008150,GO:0008152,GO:0009056,GO:0009057,GO:0009100,GO:0009987,GO:0015928,GO:0016787,GO:0016798,GO:0019538,GO:0030163,GO:0043170,GO:0043226,GO:0043227,GO:0043229,GO:0043231,GO:0044237,GO:0044238,GO:0044248,GO:0044260,GO:0044265,GO:0044424,GO:0044444,GO:0044464,GO:0071704,GO:…	3.2.1.51	ko:K01206	ko00511,map00511	-	-	-	ko00000,ko00001,ko01000,ko04147	Alpha_L_fucos,F5_F8_type_C
PGSC0003DMG400019637	4113.PGSC0003DMT400050534	COG0459@1|root,KOG0363@2759|Eukaryota,37I4F@33090|Viridiplantae,3G8JY@35493|Streptophyta,44SJ9@71274|asterids	35493|Streptophyta	O	t-complex protein 1	-	-	-	ko:K09494	-	-	-	-	ko00000,ko03036,ko03110,ko04147	Cpn60_TCP1
PGSC0003DMG400019626	4113.PGSC0003DMT400050502	KOG2793@1|root,KOG2793@2759|Eukaryota,37SEP@33090|Viridiplantae,3GBTK@35493|Streptophyta,44I3J@71274|asterids	35493|Streptophyta	A	Lysine methyltransferase	-	-	-	ko:K21806	-	-	-	-	ko00000,ko01000,ko03019	Methyltransf_16
PGSC0003DMG402019636	4113.PGSC0003DMT400050531	COG5596@1|root,KOG3225@2759|Eukaryota,37NXU@33090|Viridiplantae,3GIH7@35493|Streptophyta,44B9P@71274|asterids	35493|Streptophyta	U	Mitochondrial import inner membrane translocase subunit	-	GO:0000003,GO:0003006,GO:0007275,GO:0008104,GO:0008150,GO:0009790,GO:0009791,GO:0009793,GO:0010154,GO:0022414,GO:0032501,GO:0032502,GO:0033036,GO:0033365,GO:0034613,GO:0048316,GO:0048608,GO:0048731,GO:0048856,GO:0051179,GO:0051641,GO:0061458,GO:0070727	-	ko:K17790	-	-	-	-	ko00000,ko02000,ko03029	Tim17
PGSC0003DMG400019634	4113.PGSC0003DMT400050524	COG0476@1|root,KOG2337@2759|Eukaryota,37NWE@33090|Viridiplantae,3G998@35493|Streptophyta,44BXH@71274|asterids	35493|Streptophyta	H	Ubiquitin-like modifier-activating enzyme ATG7 N-terminus	-	GO:0000045,GO:0000407,GO:0000422,GO:0003674,GO:0003824,GO:0005575,GO:0005622,GO:0005623,GO:0005737,GO:0005829,GO:0006464,GO:0006497,GO:0006501,GO:0006807,GO:0006914,GO:0006950,GO:0006952,GO:0006995,GO:0006996,GO:0007005,GO:0007033,GO:0007154,GO:0007275,GO:0007568,GO:0008150,GO:0008152,GO:0008641,GO:0009056,GO:0009058,GO:0009059,GO:0009267,GO:0009605,GO:0009607,GO:0009620,GO:0009987,GO:0009991,GO:…	-	ko:K08337	ko04136,ko04138,ko04140,ko04216,map04136,map04138,map04140,map04216	-	-	-	ko00000,ko00001,ko03029,ko04121,ko04131	ATG7_N,ThiF
PGSC0003DMG400019633	4113.PGSC0003DMT400050522	2A9GW@1|root,2RYIM@2759|Eukaryota,37TZS@33090|Viridiplantae,3GIHD@35493|Streptophyta,44R4W@71274|asterids	35493|Streptophyta	S	Methyl-CpG binding domain	-	-	-	-	-	-	-	-	-	MBD
PGSC0003DMG400019639	4113.PGSC0003DMT400050538	2CMWE@1|root,2QSD7@2759|Eukaryota,37HPA@33090|Viridiplantae,3GCSU@35493|Streptophyta,44N4T@71274|asterids	35493|Streptophyta	S	Late embryogenesis abundant protein	-	-	-	-	-	-	-	-	-	LEA_2
PGSC0003DMG400019622	4113.PGSC0003DMT400050492	KOG1339@1|root,KOG1339@2759|Eukaryota,37QU9@33090|Viridiplantae,3GEW8@35493|Streptophyta,44SV0@71274|asterids	35493|Streptophyta	O	Aspartic proteinase	-	-	3.4.23.25,3.4.23.5	ko:K01379,ko:K01381	ko04071,ko04138,ko04140,ko04142,ko04210,ko04915,ko05152,map04071,map04138,map04140,map04142,map04210,map04915,map05152	-	-	-	ko00000,ko00001,ko01000,ko01002,ko04147	TAXi_C,TAXi_N
PGSC0003DMG400019621	4113.PGSC0003DMT400050491	KOG2117@1|root,KOG2117@2759|Eukaryota,37MWQ@33090|Viridiplantae,3GDSQ@35493|Streptophyta,44I8C@71274|asterids	35493|Streptophyta	S	Coiled-coil domain-containing protein 55 (DUF2040)	-	-	-	ko:K13206	-	-	-	-	ko00000,ko03041	DUF2040
PGSC0003DMG400019620	4113.PGSC0003DMT400050490	COG0461@1|root,KOG1377@2759|Eukaryota,37INB@33090|Viridiplantae,3GBYY@35493|Streptophyta,44D95@71274|asterids	35493|Streptophyta	F	Orotidine 5'-phosphate decarboxylase / HUMPS family	-	GO:0005575,GO:0005622,GO:0005623,GO:0005737,GO:0005829,GO:0006950,GO:0007154,GO:0008150,GO:0009267,GO:0009605,GO:0009987,GO:0009991,GO:0010035,GO:0010038,GO:0016036,GO:0031667,GO:0031668,GO:0031669,GO:0033554,GO:0042221,GO:0042594,GO:0044424,GO:0044444,GO:0044464,GO:0046686,GO:0050896,GO:0051716,GO:0071496	2.4.2.10,4.1.1.23	ko:K13421	ko00240,ko00983,ko01100,map00240,map00983,map01100	M00051	R00965,R01870,R08231	RC00063,RC00409,RC00611	ko00000,ko00001,ko00002,ko01000	OMPdecase,Pribosyltran
PGSC0003DMG400019631	4113.PGSC0003DMT400050519	COG0211@1|root,KOG4600@2759|Eukaryota,37IPF@33090|Viridiplantae,3GA10@35493|Streptophyta,44J95@71274|asterids	35493|Streptophyta	J	Ribosomal L27 protein	RPL27	GO:0003674,GO:0003735,GO:0005198,GO:0005575,GO:0005622,GO:0005623,GO:0005737,GO:0008150,GO:0009507,GO:0009526,GO:0009532,GO:0009536,GO:0009570,GO:0009579,GO:0009719,GO:0009725,GO:0009735,GO:0009941,GO:0010033,GO:0031967,GO:0031975,GO:0042221,GO:0043226,GO:0043227,GO:0043229,GO:0043231,GO:0044422,GO:0044424,GO:0044434,GO:0044435,GO:0044444,GO:0044446,GO:0044464,GO:0050896	-	ko:K02899	ko03010,map03010	M00178	-	-	br01610,ko00000,ko00001,ko00002,ko03011	Ribosomal_L27
PGSC0003DMG400019619	4113.PGSC0003DMT400050488	KOG4526@1|root,KOG4526@2759|Eukaryota,37TRE@33090|Viridiplantae,3GI5F@35493|Streptophyta,44JHD@71274|asterids	35493|Streptophyta	S	Protein of unknown function (DUF1279)	-	-	-	-	-	-	-	-	-	DUF1279
PGSC0003DMG400019618	4113.PGSC0003DMT400050487	COG5228@1|root,KOG0304@2759|Eukaryota,37MPV@33090|Viridiplantae,3G8CJ@35493|Streptophyta,44MDQ@71274|asterids	35493|Streptophyta	A	Ccr4-associated factor	-	GO:0000175,GO:0000288,GO:0000289,GO:0000291,GO:0000932,GO:0000956,GO:0002213,GO:0003674,GO:0003824,GO:0004518,GO:0004527,GO:0004532,GO:0004535,GO:0004540,GO:0005575,GO:0005622,GO:0005623,GO:0005737,GO:0006139,GO:0006401,GO:0006402,GO:0006417,GO:0006725,GO:0006807,GO:0006950,GO:0006952,GO:0008150,GO:0008152,GO:0008408,GO:0009056,GO:0009057,GO:0009605,GO:0009607,GO:0009611,GO:0009617,GO:0009889,GO:…	-	ko:K12581	ko03018,map03018	-	-	-	ko00000,ko00001,ko03019	CAF1
PGSC0003DMG400019617	4113.PGSC0003DMT400050486	2CG92@1|root,2S48P@2759|Eukaryota,37V6G@33090|Viridiplantae,3GJF7@35493|Streptophyta,44TXY@71274|asterids	35493|Streptophyta	-	-	-	-	-	-	-	-	-	-	-	-
PGSC0003DMG400026344	4113.PGSC0003DMT400067736	KOG4161@1|root,KOG4161@2759|Eukaryota,37VVX@33090|Viridiplantae,3GJIZ@35493|Streptophyta,44M6Z@71274|asterids	35493|Streptophyta	BK	Methyl-CpG binding domain	MBD5	GO:0000166,GO:0000228,GO:0000785,GO:0000790,GO:0000792,GO:0003674,GO:0003676,GO:0003677,GO:0005488,GO:0005515,GO:0005575,GO:0005622,GO:0005623,GO:0005634,GO:0005694,GO:0005720,GO:0005730,GO:0005731,GO:0008327,GO:0010369,GO:0010370,GO:0019899,GO:0030874,GO:0031974,GO:0031981,GO:0032991,GO:0036094,GO:0043226,GO:0043227,GO:0043228,GO:0043229,GO:0043231,GO:0043232,GO:0043233,GO:0043565,GO:0043621,GO:…	-	-	-	-	-	-	-	MBD
PGSC0003DMG400026345	4113.PGSC0003DMT400067737	2CCM3@1|root,2QXJW@2759|Eukaryota,37R8F@33090|Viridiplantae,3GBTJ@35493|Streptophyta,44HIM@71274|asterids	35493|Streptophyta	-	-	-	-	-	-	-	-	-	-	-	-
PGSC0003DMG400026347	4113.PGSC0003DMT400067740	COG4886@1|root,KOG0531@2759|Eukaryota,37QAR@33090|Viridiplantae,3G8R7@35493|Streptophyta,44GQY@71274|asterids	35493|Streptophyta	T	Protein phosphatase 1 regulatory subunit	-	GO:0000003,GO:0000226,GO:0001578,GO:0001669,GO:0002177,GO:0005575,GO:0005622,GO:0005623,GO:0005737,GO:0005856,GO:0006996,GO:0007010,GO:0007017,GO:0007276,GO:0007283,GO:0008150,GO:0009987,GO:0012505,GO:0015630,GO:0016043,GO:0019953,GO:0022414,GO:0022607,GO:0030030,GO:0030031,GO:0030141,GO:0031410,GO:0031982,GO:0032501,GO:0032504,GO:0035082,GO:0043226,GO:0043227,GO:0043228,GO:0043229,GO:0043232,GO:…	-	ko:K17550	-	-	-	-	ko00000,ko01009	LRR_4,LRR_6,LRR_8
PGSC0003DMG400026348	4113.PGSC0003DMT400067746	KOG2605@1|root,KOG2605@2759|Eukaryota,37PX7@33090|Viridiplantae,3GGD9@35493|Streptophyta,44FDS@71274|asterids	35493|Streptophyta	OT	OTU-like cysteine protease	-	-	3.4.19.12	ko:K12655	ko04622,map04622	-	-	-	ko00000,ko00001,ko01000,ko01002,ko04121	OTU
PGSC0003DMG400026349	4113.PGSC0003DMT400067750	COG3660@1|root,2QSHX@2759|Eukaryota,37JXS@33090|Viridiplantae,3GCT8@35493|Streptophyta,44EQE@71274|asterids	35493|Streptophyta	M	Mitochondrial fission ELM1	-	-	-	-	-	-	-	-	-	Mito_fiss_Elm1
PGSC0003DMG400026351	4113.PGSC0003DMT400067754	COG4690@1|root,KOG2826@2759|Eukaryota,37SVG@33090|Viridiplantae,3GE4F@35493|Streptophyta,44IVH@71274|asterids	35493|Streptophyta	Z	Functions as actin-binding component of the Arp2 3 complex which is involved in regulation of actin polymerization and together with an activating nucleation-promoting factor (NPF) mediates the formation of branched actin networks	-	GO:0000147,GO:0000902,GO:0000904,GO:0003674,GO:0003779,GO:0005198,GO:0005200,GO:0005488,GO:0005515,GO:0005575,GO:0005622,GO:0005623,GO:0005737,GO:0005856,GO:0005885,GO:0005938,GO:0006810,GO:0006897,GO:0006996,GO:0007010,GO:0007015,GO:0008064,GO:0008092,GO:0008150,GO:0009653,GO:0009888,GO:0009987,GO:0010026,GO:0010090,GO:0010638,GO:0015629,GO:0016043,GO:0016192,GO:0022607,GO:0030029,GO:0030036,GO:…	-	ko:K05758	ko04144,ko04666,ko04810,ko05100,ko05130,ko05131,ko05132,map04144,map04666,map04810,map05100,map05130,map05131,map05132	-	-	-	ko00000,ko00001,ko04131,ko04812	P34-Arc
PGSC0003DMG400026335	4081.Solyc11g068550.1.1	28PSG@1|root,2QWEY@2759|Eukaryota,37T2C@33090|Viridiplantae,3GDQP@35493|Streptophyta,44JES@71274|asterids	35493|Streptophyta	S	Water Stress and Hypersensitive response	-	-	-	-	-	-	-	-	-	LEA_2
PGSC0003DMG400026336	4113.PGSC0003DMT400067716	COG0388@1|root,KOG0806@2759|Eukaryota,37J0X@33090|Viridiplantae,3G8UG@35493|Streptophyta,44GI3@71274|asterids	35493|Streptophyta	E	N-carbamoylputrescine amidase	CPA	GO:0003674,GO:0003824,GO:0006576,GO:0006595,GO:0006596,GO:0006807,GO:0008150,GO:0008152,GO:0009058,GO:0009308,GO:0009309,GO:0009445,GO:0009446,GO:0009987,GO:0016787,GO:0016810,GO:0016811,GO:0034641,GO:0042401,GO:0044106,GO:0044237,GO:0044249,GO:0044271,GO:0050126,GO:0071704,GO:0097164,GO:1901564,GO:1901566,GO:1901576	3.5.1.53	ko:K12251	ko00330,ko01100,map00330,map01100	-	R01152	RC00096	ko00000,ko00001,ko01000	CN_hydrolase
PGSC0003DMG400026354	4113.PGSC0003DMT400067762	29S65@1|root,2RXD0@2759|Eukaryota,37P98@33090|Viridiplantae,3G7YK@35493|Streptophyta,44JRS@71274|asterids	35493|Streptophyta	S	Fantastic Four meristem regulator	-	-	-	-	-	-	-	-	-	FAF
PGSC0003DMG400026356	4113.PGSC0003DMT400067766	2CYHS@1|root,2S4G2@2759|Eukaryota,37WGQ@33090|Viridiplantae,3GKH8@35493|Streptophyta,44KWI@71274|asterids	35493|Streptophyta	S	protein At2g27730, mitochondrial-like	-	GO:0003674,GO:0005488,GO:0005507,GO:0005575,GO:0005622,GO:0005623,GO:0005634,GO:0005730,GO:0005737,GO:0005739,GO:0005740,GO:0005743,GO:0005746,GO:0005747,GO:0005773,GO:0008150,GO:0008152,GO:0009853,GO:0009987,GO:0016020,GO:0019866,GO:0030964,GO:0031090,GO:0031966,GO:0031967,GO:0031974,GO:0031975,GO:0031981,GO:0032991,GO:0043094,GO:0043167,GO:0043169,GO:0043226,GO:0043227,GO:0043228,GO:0043229,GO:…	-	-	-	-	-	-	-	-
PGSC0003DMG400026339	4113.PGSC0003DMT400067725	2DZCJ@1|root,2S6X2@2759|Eukaryota,37W2I@33090|Viridiplantae,3GK6N@35493|Streptophyta,44M8E@71274|asterids	35493|Streptophyta	-	-	-	-	-	-	-	-	-	-	-	-
PGSC0003DMG400026340	4113.PGSC0003DMT400067726	KOG4197@1|root,KOG4197@2759|Eukaryota,37I0C@33090|Viridiplantae,3G8WP@35493|Streptophyta,44IJZ@71274|asterids	35493|Streptophyta	S	Pentacotripeptide-repeat region of PRORP	-	-	-	ko:K20291	-	-	-	-	ko00000,ko04131	PPR,PPR_1,PPR_2,PPR_3
PGSC0003DMG400026341	4113.PGSC0003DMT400067730	KOG0037@1|root,KOG0037@2759|Eukaryota,37QTT@33090|Viridiplantae,3GBZS@35493|Streptophyta,44JHA@71274|asterids	35493|Streptophyta	T	EF-hand domain	-	-	-	ko:K13448	ko04626,map04626	-	-	-	ko00000,ko00001	EF-hand_1,EF-hand_5,EF-hand_6
PGSC0003DMG400026359	4113.PGSC0003DMT400067771	2CMDJ@1|root,2QQ1M@2759|Eukaryota,37IAZ@33090|Viridiplantae,3GFFX@35493|Streptophyta,44DHD@71274|asterids	35493|Streptophyta	G	Belongs to the glycosyl hydrolase 17 family	-	GO:0001871,GO:0003674,GO:0003824,GO:0004553,GO:0005488,GO:0005575,GO:0005622,GO:0005623,GO:0005634,GO:0005737,GO:0005886,GO:0016020,GO:0016787,GO:0016798,GO:0030246,GO:0030247,GO:0031224,GO:0031225,GO:0031226,GO:0043226,GO:0043227,GO:0043229,GO:0043231,GO:0044424,GO:0044425,GO:0044459,GO:0044464,GO:0046658,GO:0071944	-	-	-	-	-	-	-	Glyco_hydro_17
PGSC0003DMG400026360	4113.PGSC0003DMT400067774	COG0633@1|root,2RZ87@2759|Eukaryota,37V1W@33090|Viridiplantae,3GIWE@35493|Streptophyta,44MU5@71274|asterids	35493|Streptophyta	C	Ferredoxins are iron-sulfur proteins that transfer electrons in a wide variety of metabolic reactions	-	-	-	ko:K02639	ko00195,map00195	-	-	-	ko00000,ko00001,ko00194	Fer2
PGSC0003DMG400026361	4113.PGSC0003DMT400067779	COG0081@1|root,KOG1570@2759|Eukaryota,37HRU@33090|Viridiplantae,3GEBT@35493|Streptophyta,44NBM@71274|asterids	35493|Streptophyta	J	Belongs to the universal ribosomal protein uL1 family	-	GO:0000470,GO:0003674,GO:0003676,GO:0003723,GO:0003735,GO:0005198,GO:0005488,GO:0005575,GO:0005622,GO:0005623,GO:0005737,GO:0005829,GO:0005840,GO:0005844,GO:0005886,GO:0005911,GO:0006139,GO:0006364,GO:0006396,GO:0006412,GO:0006518,GO:0006725,GO:0006807,GO:0008150,GO:0008152,GO:0009058,GO:0009059,GO:0009506,GO:0009987,GO:0010467,GO:0015934,GO:0016020,GO:0016070,GO:0016072,GO:0019538,GO:0022613,GO:…	-	ko:K02865	ko03010,map03010	M00177	-	-	br01610,ko00000,ko00001,ko00002,ko03011	Ribosomal_L1
PGSC0003DMG400026342	4113.PGSC0003DMT400067732	KOG3494@1|root,KOG3494@2759|Eukaryota	2759|Eukaryota	L	mitochondrial electron transport, ubiquinol to cytochrome c	UQCR10	GO:0003674,GO:0003824,GO:0005575,GO:0005622,GO:0005623,GO:0005737,GO:0005739,GO:0005740,GO:0005743,GO:0005746,GO:0005750,GO:0006091,GO:0006119,GO:0006122,GO:0006139,GO:0006163,GO:0006725,GO:0006753,GO:0006793,GO:0006796,GO:0006807,GO:0006996,GO:0007005,GO:0008121,GO:0008150,GO:0008152,GO:0009055,GO:0009060,GO:0009117,GO:0009123,GO:0009126,GO:0009141,GO:0009144,GO:0009150,GO:0009161,GO:0009167,GO:…	-	ko:K00419,ko:K07876	ko00190,ko01100,ko04144,ko04260,ko04714,ko04932,ko05010,ko05012,ko05016,map00190,map01100,map04144,map04260,map04714,map04932,map05010,map05012,map05016	M00152	-	-	ko00000,ko00001,ko00002,ko04031,ko04131,ko04147	UCR_UQCRX_QCR9
PGSC0003DMG400026363	4113.PGSC0003DMT400067781	2E0F3@1|root,2S7VQ@2759|Eukaryota,37WTP@33090|Viridiplantae,3GM9V@35493|Streptophyta,44TZ9@71274|asterids	35493|Streptophyta	-	-	-	GO:0007154,GO:0007165,GO:0008150,GO:0009314,GO:0009416,GO:0009628,GO:0009637,GO:0009785,GO:0009987,GO:0023052,GO:0030522,GO:0050789,GO:0050794,GO:0050896,GO:0051716,GO:0065007,GO:0071214,GO:0071478,GO:0071482,GO:0071483,GO:0080167,GO:0104004	-	-	-	-	-	-	-	-
PGSC0003DMG400007412	4113.PGSC0003DMT400019156	COG1132@1|root,KOG0055@2759|Eukaryota,37HZ5@33090|Viridiplantae,3G9FQ@35493|Streptophyta	35493|Streptophyta	Q	ABC transporter B family member	-	GO:0003674,GO:0003824,GO:0005215,GO:0005575,GO:0005622,GO:0005623,GO:0005737,GO:0005773,GO:0005774,GO:0005886,GO:0005911,GO:0006810,GO:0006855,GO:0007275,GO:0008150,GO:0008559,GO:0009506,GO:0009605,GO:0009606,GO:0009628,GO:0009629,GO:0009630,GO:0009653,GO:0009719,GO:0009725,GO:0009733,GO:0009735,GO:0009888,GO:0009914,GO:0009926,GO:0009966,GO:0009987,GO:0010015,GO:0010033,GO:0010053,GO:0010054,GO:…	3.6.3.44	ko:K05658	ko02010,ko04976,ko05206,ko05226,map02010,map04976,map05206,map05226	-	-	-	ko00000,ko00001,ko01000,ko02000,ko04090,ko04147	ABC_membrane,ABC_tran
PGSC0003DMG401007403	4113.PGSC0003DMT400019113	KOG0739@1|root,KOG0739@2759|Eukaryota,37IIW@33090|Viridiplantae,3GBES@35493|Streptophyta,44BEC@71274|asterids	35493|Streptophyta	O	Belongs to the AAA ATPase family	-	GO:0000166,GO:0000902,GO:0000904,GO:0003674,GO:0003824,GO:0005488,GO:0005515,GO:0005524,GO:0005575,GO:0005622,GO:0005623,GO:0005634,GO:0005737,GO:0005768,GO:0005770,GO:0005771,GO:0005911,GO:0006629,GO:0006810,GO:0006900,GO:0006914,GO:0006996,GO:0007032,GO:0007033,GO:0007034,GO:0008104,GO:0008144,GO:0008150,GO:0008152,GO:0008202,GO:0009056,GO:0009506,GO:0009653,GO:0009888,GO:0009987,GO:0010008,GO:…	-	ko:K12196	ko04144,ko04217,map04144,map04217	M00412	-	-	ko00000,ko00001,ko00002,ko04131	AAA,MIT,Vps4_C
PGSC0003DMG403007403	4113.PGSC0003DMT400019120	KOG0739@1|root,KOG0739@2759|Eukaryota,37IIW@33090|Viridiplantae,3GBES@35493|Streptophyta,44BEC@71274|asterids	35493|Streptophyta	O	Belongs to the AAA ATPase family	-	-	-	ko:K12196	ko04144,ko04217,map04144,map04217	M00412	-	-	ko00000,ko00001,ko00002,ko04131	AAA,MIT,Vps4_C
PGSC0003DMG400007404	4113.PGSC0003DMT400019122	KOG0973@1|root,KOG0973@2759|Eukaryota,37PUE@33090|Viridiplantae,3G7DE@35493|Streptophyta,44E6J@71274|asterids	35493|Streptophyta	B	Required for replication-independent chromatin assembly and for the periodic repression of histone gene transcription during the cell cycle	-	GO:0000228,GO:0000785,GO:0000790,GO:0003674,GO:0003682,GO:0003712,GO:0003714,GO:0005488,GO:0005575,GO:0005622,GO:0005623,GO:0005634,GO:0005694,GO:0005730,GO:0006323,GO:0006325,GO:0006333,GO:0006334,GO:0006336,GO:0006355,GO:0006996,GO:0008150,GO:0009889,GO:0009890,GO:0009892,GO:0009987,GO:0010468,GO:0010556,GO:0010558,GO:0010605,GO:0016043,GO:0019219,GO:0019222,GO:0022607,GO:0030874,GO:0030875,GO:…	-	ko:K11293	-	-	-	-	ko00000,ko03036	Hira,WD40
PGSC0003DMG400007405	4113.PGSC0003DMT400019126	COG3320@1|root,KOG1221@2759|Eukaryota,37IRY@33090|Viridiplantae,3G7T7@35493|Streptophyta,44H2B@71274|asterids	35493|Streptophyta	I	Catalyzes the reduction of fatty acyl-CoA to fatty alcohols	-	-	1.2.1.84	ko:K13356	ko00073,ko04146,ko04212,map00073,map04146,map04212	-	R09470	RC00004	ko00000,ko00001,ko01000	NAD_binding_4,Sterile
PGSC0003DMG402007406	4113.PGSC0003DMT400019128	COG3320@1|root,KOG1221@2759|Eukaryota	2759|Eukaryota	I	fatty-acyl-CoA reductase (alcohol-forming) activity	-	-	1.2.1.84	ko:K13356	ko00073,ko04146,ko04212,map00073,map04146,map04212	-	R09470	RC00004	ko00000,ko00001,ko01000	NAD_binding_4,Sterile
PGSC0003DMG400007408	4113.PGSC0003DMT400019146	COG0667@1|root,KOG1575@2759|Eukaryota,37JFU@33090|Viridiplantae,3G8QA@35493|Streptophyta,44ET0@71274|asterids	35493|Streptophyta	C	Aldo/keto reductase family	-	-	-	-	-	-	-	-	-	Aldo_ket_red
PGSC0003DMG400026547	4113.PGSC0003DMT400068291	KOG0610@1|root,KOG0610@2759|Eukaryota,37J12@33090|Viridiplantae,3GE67@35493|Streptophyta,44PQC@71274|asterids	35493|Streptophyta	T	Serine/Threonine protein kinases, catalytic domain	-	-	-	-	-	-	-	-	-	Pkinase
PGSC0003DMG400026546	4113.PGSC0003DMT400068289	COG0394@1|root,KOG3217@2759|Eukaryota,37NNM@33090|Viridiplantae,3GCJD@35493|Streptophyta,44DA2@71274|asterids	35493|Streptophyta	T	Low molecular weight phosphatase family	-	-	3.1.3.48	ko:K01104	-	-	-	-	ko00000,ko01000	LMWPc
PGSC0003DMG400026545	4113.PGSC0003DMT400068285	COG0037@1|root,2QQNE@2759|Eukaryota,37NDV@33090|Viridiplantae,3GA9P@35493|Streptophyta,44HYA@71274|asterids	35493|Streptophyta	D	PP-loop family	-	-	6.3.4.19	ko:K04075	-	-	R09597	RC02633,RC02634	ko00000,ko01000,ko03016	ATP_bind_3
PGSC0003DMG400026528	4113.PGSC0003DMT400068238	2DZQT@1|root,2S77M@2759|Eukaryota,37WPP@33090|Viridiplantae,3GKUX@35493|Streptophyta,44U5S@71274|asterids	35493|Streptophyta	S	Cytochrome c oxidase subunit VII	-	-	-	-	-	-	-	-	-	COX7a
PGSC0003DMG400026544	4113.PGSC0003DMT400068281	COG5132@1|root,KOG3404@2759|Eukaryota,37NVB@33090|Viridiplantae,3GH5M@35493|Streptophyta,44RV6@71274|asterids	35493|Streptophyta	K	G10 protein	-	GO:0000375,GO:0000377,GO:0000398,GO:0005575,GO:0005622,GO:0005623,GO:0005634,GO:0005681,GO:0006139,GO:0006396,GO:0006397,GO:0006725,GO:0006807,GO:0008150,GO:0008152,GO:0008380,GO:0009987,GO:0010467,GO:0016070,GO:0016071,GO:0032991,GO:0034641,GO:0043170,GO:0043226,GO:0043227,GO:0043229,GO:0043231,GO:0044237,GO:0044238,GO:0044422,GO:0044424,GO:0044428,GO:0044446,GO:0044464,GO:0046483,GO:0071704,GO:…	-	ko:K12873	ko03040,map03040	M00355	-	-	ko00000,ko00001,ko00002,ko03041	G10
PGSC0003DMG400026542	4113.PGSC0003DMT400068276	29UFX@1|root,2RXIM@2759|Eukaryota,37TV1@33090|Viridiplantae,3GHV6@35493|Streptophyta,44RGA@71274|asterids	35493|Streptophyta	S	Transcriptional activator	-	-	-	ko:K19748	ko04115,map04115	-	-	-	ko00000,ko00001,ko04131	Transcrip_act
PGSC0003DMG402026539	4113.PGSC0003DMT400068269	2D30B@1|root,2S4ZC@2759|Eukaryota,37WAC@33090|Viridiplantae,3GK7D@35493|Streptophyta,44K92@71274|asterids	35493|Streptophyta	S	Stress responsive A/B Barrel Domain	-	GO:0005575,GO:0005622,GO:0005623,GO:0005737,GO:0009507,GO:0009536,GO:0043226,GO:0043227,GO:0043229,GO:0043231,GO:0044424,GO:0044444,GO:0044464	-	-	-	-	-	-	-	Dabb
PGSC0003DMG400045090	4113.PGSC0003DMT400095519	KOG4197@1|root,KOG4197@2759|Eukaryota,37Q95@33090|Viridiplantae,3GDG5@35493|Streptophyta,44S48@71274|asterids	35493|Streptophyta	S	Pentatricopeptide repeat-containing protein	-	-	-	-	-	-	-	-	-	DYW_deaminase,PPR,PPR_2
PGSC0003DMG400026536	4113.PGSC0003DMT400068261	COG0077@1|root,KOG2797@2759|Eukaryota,37I2F@33090|Viridiplantae,3G9NF@35493|Streptophyta,44RXE@71274|asterids	35493|Streptophyta	E	Converts the prephenate produced from the shikimate- chorismate pathway into phenylalanine	-	GO:0003674,GO:0003824,GO:0005575,GO:0005622,GO:0005623,GO:0005737,GO:0005829,GO:0006082,GO:0006520,GO:0006558,GO:0006570,GO:0006571,GO:0006725,GO:0006807,GO:0008150,GO:0008152,GO:0008652,GO:0009058,GO:0009072,GO:0009073,GO:0009094,GO:0009095,GO:0009314,GO:0009416,GO:0009507,GO:0009536,GO:0009628,GO:0009637,GO:0009642,GO:0009645,GO:0009987,GO:0010244,GO:0016053,GO:0016829,GO:0016835,GO:0016836,GO:…	4.2.1.51,4.2.1.91	ko:K05359	ko00400,ko01100,ko01110,ko01130,ko01230,map00400,map01100,map01110,map01130,map01230	M00024	R00691,R01373	RC00360	ko00000,ko00001,ko00002,ko01000	PDT
PGSC0003DMG400026535	4113.PGSC0003DMT400068260	2E2II@1|root,2S9S0@2759|Eukaryota,37X4J@33090|Viridiplantae,3GM9T@35493|Streptophyta,44MCB@71274|asterids	35493|Streptophyta	S	Phytosulfokine precursor protein (PSK)	PSK3	-	-	-	-	-	-	-	-	PSK
PGSC0003DMG400026534	4113.PGSC0003DMT400068259	28NQW@1|root,2QVAX@2759|Eukaryota,37S42@33090|Viridiplantae,3GC2F@35493|Streptophyta,44I7C@71274|asterids	35493|Streptophyta	S	Possible plasma membrane-binding motif in junctophilins, PIP-5-kinases and protein kinases.	-	GO:0000003,GO:0003006,GO:0003674,GO:0005215,GO:0005575,GO:0005622,GO:0005623,GO:0005737,GO:0006605,GO:0006810,GO:0006886,GO:0006996,GO:0007275,GO:0008104,GO:0008150,GO:0008565,GO:0009507,GO:0009526,GO:0009528,GO:0009534,GO:0009535,GO:0009536,GO:0009579,GO:0009657,GO:0009658,GO:0009706,GO:0009790,GO:0009791,GO:0009793,GO:0009941,GO:0009987,GO:0010154,GO:0015031,GO:0015833,GO:0016020,GO:0016043,GO:…	-	-	-	-	-	-	-	MORN
PGSC0003DMG400026525	4113.PGSC0003DMT400068228	KOG4197@1|root,KOG4197@2759|Eukaryota,37KIG@33090|Viridiplantae,3GE9W@35493|Streptophyta,44F6E@71274|asterids	35493|Streptophyta	S	Pentatricopeptide repeat-containing protein	OTP51	GO:0000373,GO:0000375,GO:0000377,GO:0000398,GO:0003674,GO:0003676,GO:0003723,GO:0003824,GO:0004518,GO:0004519,GO:0005488,GO:0005575,GO:0005622,GO:0005623,GO:0005737,GO:0006091,GO:0006139,GO:0006396,GO:0006397,GO:0006725,GO:0006807,GO:0008150,GO:0008152,GO:0008380,GO:0009451,GO:0009507,GO:0009536,GO:0009987,GO:0010467,GO:0015979,GO:0016043,GO:0016070,GO:0016071,GO:0016787,GO:0016788,GO:0019684,GO:…	-	-	-	-	-	-	-	LAGLIDADG_2,PPR
PGSC0003DMG400026532	4113.PGSC0003DMT400068253	2E0C7@1|root,2S7T2@2759|Eukaryota,37ZTE@33090|Viridiplantae,3GPII@35493|Streptophyta,44JI6@71274|asterids	35493|Streptophyta	-	-	-	-	-	-	-	-	-	-	-	-
PGSC0003DMG400026524	4081.Solyc11g066830.1.1	KOG2202@1|root,KOG2202@2759|Eukaryota,37MSD@33090|Viridiplantae,3G7SU@35493|Streptophyta,44EIH@71274|asterids	35493|Streptophyta	A	Splicing factor U2af small subunit	-	-	-	ko:K12836	ko03040,ko05131,map03040,map05131	-	-	-	ko00000,ko00001,ko03041	RRM_1,zf-CCCH
PGSC0003DMG400000435	4113.PGSC0003DMT400001155	2CM9Q@1|root,2QPQK@2759|Eukaryota,37M53@33090|Viridiplantae,3G7BW@35493|Streptophyta,44IY2@71274|asterids	35493|Streptophyta	S	Protein RETICULATA-related	-	GO:0005575,GO:0005622,GO:0005623,GO:0005737,GO:0005739,GO:0009507,GO:0009526,GO:0009528,GO:0009536,GO:0009706,GO:0009941,GO:0016020,GO:0019866,GO:0031090,GO:0031967,GO:0031969,GO:0031975,GO:0042170,GO:0043226,GO:0043227,GO:0043229,GO:0043231,GO:0044422,GO:0044424,GO:0044434,GO:0044435,GO:0044444,GO:0044446,GO:0044464	-	-	-	-	-	-	-	RETICULATA-like
PGSC0003DMG400000433	4113.PGSC0003DMT400001151	COG0451@1|root,KOG1429@2759|Eukaryota,37PXX@33090|Viridiplantae,3GDPQ@35493|Streptophyta,44BA7@71274|asterids	35493|Streptophyta	GM	UDP-D-apiose UDP-D-xylose synthase	AXS2	GO:0000166,GO:0003674,GO:0003824,GO:0005488,GO:0005575,GO:0005576,GO:0005622,GO:0005623,GO:0005737,GO:0005829,GO:0006139,GO:0006725,GO:0006807,GO:0008150,GO:0008152,GO:0009058,GO:0009225,GO:0009226,GO:0009987,GO:0016829,GO:0016830,GO:0016831,GO:0018130,GO:0019438,GO:0034641,GO:0034654,GO:0036094,GO:0044237,GO:0044238,GO:0044249,GO:0044271,GO:0044281,GO:0044424,GO:0044444,GO:0044464,GO:0046483,GO:…	-	ko:K12449	ko00520,ko01100,map00520,map01100	-	R01384,R01386	RC00508,RC01811	ko00000,ko00001	Epimerase
PGSC0003DMG400000464	4113.PGSC0003DMT400001232	2BDQ3@1|root,2S134@2759|Eukaryota,37VDT@33090|Viridiplantae,3GJFR@35493|Streptophyta,44K3T@71274|asterids	35493|Streptophyta	S	RecQ-mediated genome instability protein 2	-	-	-	ko:K15365	ko03460,map03460	M00414	-	-	ko00000,ko00001,ko00002,ko03400	RMI2
PGSC0003DMG401000463	4113.PGSC0003DMT400001226	KOG2662@1|root,KOG2662@2759|Eukaryota,37IES@33090|Viridiplantae,3GDSY@35493|Streptophyta,44FW3@71274|asterids	35493|Streptophyta	P	Magnesium transporter MRS2-11, chloroplastic	-	GO:0003674,GO:0005215,GO:0005575,GO:0005622,GO:0005623,GO:0005737,GO:0006810,GO:0006811,GO:0006812,GO:0006996,GO:0008150,GO:0008324,GO:0009314,GO:0009416,GO:0009507,GO:0009526,GO:0009536,GO:0009628,GO:0009657,GO:0009668,GO:0009941,GO:0009987,GO:0010027,GO:0010117,GO:0010960,GO:0015075,GO:0015095,GO:0015318,GO:0015693,GO:0016043,GO:0022857,GO:0022890,GO:0030001,GO:0031967,GO:0031975,GO:0034220,GO:…	-	ko:K16075	-	-	-	-	ko00000,ko02000	CorA
PGSC0003DMG400000462	4113.PGSC0003DMT400001225	KOG4208@1|root,KOG4208@2759|Eukaryota,37RHZ@33090|Viridiplantae,3GH3X@35493|Streptophyta,44D2V@71274|asterids	35493|Streptophyta	A	RNA recognition motif	-	-	-	ko:K14838	-	-	-	-	ko00000,ko03009	RRM_1
PGSC0003DMG401000428	4113.PGSC0003DMT400001138	KOG1339@1|root,KOG1339@2759|Eukaryota,37NAX@33090|Viridiplantae,3GB83@35493|Streptophyta,44HVT@71274|asterids	35493|Streptophyta	O	Eukaryotic aspartyl protease	-	GO:0003674,GO:0003824,GO:0004175,GO:0004190,GO:0005575,GO:0005623,GO:0005886,GO:0006508,GO:0006807,GO:0008150,GO:0008152,GO:0008233,GO:0009056,GO:0009057,GO:0016020,GO:0016787,GO:0019538,GO:0030163,GO:0031224,GO:0031225,GO:0031226,GO:0043170,GO:0044238,GO:0044425,GO:0044459,GO:0044464,GO:0046658,GO:0070001,GO:0070011,GO:0071704,GO:0071944,GO:0140096,GO:1901564,GO:1901565,GO:1901575	-	ko:K00924	-	-	-	-	ko00000,ko01000	TAXi_C,TAXi_N
PGSC0003DMG400000427	4113.PGSC0003DMT400001133	KOG4614@1|root,KOG4614@2759|Eukaryota,37SKA@33090|Viridiplantae,3G78K@35493|Streptophyta,44F5S@71274|asterids	35493|Streptophyta	O	ATP10 protein	-	-	-	ko:K18192	-	-	-	-	ko00000,ko03029	ATP-synt_10
PGSC0003DMG400000425	4113.PGSC0003DMT400001124	COG2124@1|root,KOG0156@2759|Eukaryota,37QKA@33090|Viridiplantae,3GCES@35493|Streptophyta,44RMY@71274|asterids	35493|Streptophyta	Q	Belongs to the cytochrome P450 family	-	-	1.14.13.88	ko:K13083	ko00941,ko00944,ko01110,map00941,map00944,map01110	-	R02442,R03124,R03639,R04902,R06537,R06538,R10258,R10260	RC00046	ko00000,ko00001,ko00199,ko01000	p450
PGSC0003DMG400000421	4113.PGSC0003DMT400001109	KOG4172@1|root,KOG4172@2759|Eukaryota,37YSE@33090|Viridiplantae,3GNTN@35493|Streptophyta,44S3Y@71274|asterids	35493|Streptophyta	O	Zinc finger, C3HC4 type (RING finger)	-	-	-	-	-	-	-	-	-	zf-C3HC4_3
PGSC0003DMG400000459	4113.PGSC0003DMT400001219	2CMVM@1|root,2QS7V@2759|Eukaryota,37HNG@33090|Viridiplantae,3GGIB@35493|Streptophyta,44E32@71274|asterids	35493|Streptophyta	O	TPL-binding domain in jasmonate signalling	-	GO:0000118,GO:0000122,GO:0000228,GO:0000785,GO:0000790,GO:0001085,GO:0001103,GO:0003674,GO:0005488,GO:0005515,GO:0005575,GO:0005622,GO:0005623,GO:0005634,GO:0005654,GO:0005694,GO:0005737,GO:0005813,GO:0005815,GO:0005856,GO:0006355,GO:0006357,GO:0008134,GO:0008150,GO:0009889,GO:0009890,GO:0009892,GO:0009987,GO:0010468,GO:0010556,GO:0010558,GO:0010605,GO:0010629,GO:0015630,GO:0016043,GO:0016581,GO:…	-	-	-	-	-	-	-	Jas,PHD
PGSC0003DMG401000458	4081.Solyc11g066450.1.1	2E0VR@1|root,2S897@2759|Eukaryota,37X81@33090|Viridiplantae,3GK5K@35493|Streptophyta,44KQW@71274|asterids	35493|Streptophyta	-	-	-	-	-	-	-	-	-	-	-	-
PGSC0003DMG400000457	4113.PGSC0003DMT400001216	COG4638@1|root,2QQ8U@2759|Eukaryota,37MEC@33090|Viridiplantae,3GE1K@35493|Streptophyta,44DHP@71274|asterids	35493|Streptophyta	P	Pheophorbide a oxygenase	PAO	GO:0000003,GO:0002376,GO:0003006,GO:0003674,GO:0003824,GO:0005488,GO:0005575,GO:0005622,GO:0005623,GO:0005737,GO:0006725,GO:0006778,GO:0006787,GO:0006807,GO:0006950,GO:0006952,GO:0006955,GO:0007275,GO:0008150,GO:0008152,GO:0008219,GO:0009056,GO:0009507,GO:0009526,GO:0009528,GO:0009534,GO:0009536,GO:0009579,GO:0009605,GO:0009607,GO:0009617,GO:0009706,GO:0009791,GO:0009814,GO:0009816,GO:0009908,GO:…	1.14.15.17	ko:K13071	ko00860,ko01110,map00860,map01110	-	R08921	RC03394	ko00000,ko00001,ko01000	PaO,Rieske
PGSC0003DMG400000420	4113.PGSC0003DMT400001108	KOG1744@1|root,KOG1744@2759|Eukaryota,37TXA@33090|Viridiplantae,3GHYP@35493|Streptophyta,44SNP@71274|asterids	35493|Streptophyta	B	Core component of nucleosome. Nucleosomes wrap and compact DNA into chromatin, limiting DNA accessibility to the cellular machineries which require DNA as a template. Histones thereby play a central role in transcription regulation, DNA repair, DNA replication and chromosomal stability. DNA accessibility is regulated via a complex set of post-translational modifications of histones, also called h…	-	-	-	ko:K11252	ko05034,ko05203,ko05322,map05034,map05203,map05322	-	-	-	ko00000,ko00001,ko03036,ko04147	Histone
PGSC0003DMG400000456	4113.PGSC0003DMT400001214	COG0359@1|root,KOG4607@2759|Eukaryota,37IT5@33090|Viridiplantae,3GBPI@35493|Streptophyta,44GJU@71274|asterids	35493|Streptophyta	J	ribosomal protein L9	RPL9	GO:0000311,GO:0000313,GO:0000315,GO:0003674,GO:0003676,GO:0003723,GO:0003735,GO:0005198,GO:0005488,GO:0005575,GO:0005622,GO:0005623,GO:0005737,GO:0005739,GO:0005840,GO:0006412,GO:0006518,GO:0006807,GO:0008150,GO:0008152,GO:0009058,GO:0009059,GO:0009507,GO:0009526,GO:0009532,GO:0009536,GO:0009547,GO:0009570,GO:0009941,GO:0009987,GO:0010467,GO:0015934,GO:0019538,GO:0031967,GO:0031975,GO:0032991,GO:…	-	ko:K02939	ko03010,map03010	M00178	-	-	br01610,ko00000,ko00001,ko00002,ko03011	Ribosomal_L9_C,Ribosomal_L9_N
PGSC0003DMG400000418	4113.PGSC0003DMT400001104	KOG1721@1|root,KOG1721@2759|Eukaryota,37ZQD@33090|Viridiplantae,3GPMY@35493|Streptophyta,44QD3@71274|asterids	35493|Streptophyta	S	C2H2-type zinc finger	-	-	-	-	-	-	-	-	-	zf-C2H2_6
PGSC0003DMG400000417	4113.PGSC0003DMT400001102	COG2032@1|root,KOG0441@2759|Eukaryota,37Q1U@33090|Viridiplantae,3G8NX@35493|Streptophyta,44DYE@71274|asterids	35493|Streptophyta	P	Destroys radicals which are normally produced within the cells and which are toxic to biological systems	SODCP	GO:0000302,GO:0000303,GO:0000305,GO:0001101,GO:0003674,GO:0003824,GO:0004784,GO:0005488,GO:0005507,GO:0005575,GO:0005576,GO:0005615,GO:0005622,GO:0005623,GO:0005737,GO:0006801,GO:0006950,GO:0006970,GO:0006979,GO:0008150,GO:0008152,GO:0008270,GO:0009314,GO:0009411,GO:0009416,GO:0009507,GO:0009532,GO:0009536,GO:0009570,GO:0009579,GO:0009628,GO:0009636,GO:0009642,GO:0009651,GO:0009743,GO:0009744,GO:…	1.15.1.1	ko:K04565	ko04146,ko04213,ko05014,ko05016,ko05020,map04146,map04213,map05014,map05016,map05020	-	-	-	ko00000,ko00001,ko01000	Sod_Cu
PGSC0003DMG400000416	4113.PGSC0003DMT400001101	28KVF@1|root,2QTBW@2759|Eukaryota,37QR5@33090|Viridiplantae,3GC5K@35493|Streptophyta,44ECG@71274|asterids	35493|Streptophyta	S	Protein UPSTREAM OF	-	-	-	-	-	-	-	-	-	DUF966
PGSC0003DMG400000415	4113.PGSC0003DMT400001097	28NWU@1|root,2QVH2@2759|Eukaryota,37W3X@33090|Viridiplantae,3GC01@35493|Streptophyta,44J7A@71274|asterids	35493|Streptophyta	S	Protein of unknown function (DUF1635)	-	-	-	-	-	-	-	-	-	DUF1635
PGSC0003DMG400000414	4113.PGSC0003DMT400001093	2CIXM@1|root,2RYFF@2759|Eukaryota,37TZK@33090|Viridiplantae,3GHT3@35493|Streptophyta,44JG5@71274|asterids	35493|Streptophyta	S	Shugoshin C terminus	-	GO:0000003,GO:0000280,GO:0000775,GO:0000819,GO:0005575,GO:0005622,GO:0005623,GO:0005634,GO:0005694,GO:0006996,GO:0007049,GO:0007059,GO:0007135,GO:0008150,GO:0009987,GO:0016043,GO:0022402,GO:0022414,GO:0043226,GO:0043227,GO:0043228,GO:0043229,GO:0043231,GO:0043232,GO:0044422,GO:0044424,GO:0044427,GO:0044446,GO:0044464,GO:0045132,GO:0045144,GO:0048285,GO:0051276,GO:0051321,GO:0061983,GO:0070192,GO:…	-	-	-	-	-	-	-	Shugoshin_C
PGSC0003DMG400000413	4113.PGSC0003DMT400001089	28IC3@1|root,2QQNM@2759|Eukaryota,37KJ7@33090|Viridiplantae,3G7XJ@35493|Streptophyta,44FQH@71274|asterids	35493|Streptophyta	-	-	-	-	-	-	-	-	-	-	-	FAM178
PGSC0003DMG400000411	4113.PGSC0003DMT400001086	KOG1021@1|root,KOG1021@2759|Eukaryota,37QQA@33090|Viridiplantae,3G776@35493|Streptophyta,44GEV@71274|asterids	35493|Streptophyta	GMW	Exostosin family	-	GO:0000271,GO:0003674,GO:0003824,GO:0005575,GO:0005622,GO:0005623,GO:0005737,GO:0005794,GO:0005975,GO:0005976,GO:0008150,GO:0008152,GO:0008194,GO:0009058,GO:0009059,GO:0009832,GO:0009834,GO:0009987,GO:0010383,GO:0010410,GO:0010413,GO:0010417,GO:0012505,GO:0015020,GO:0016051,GO:0016740,GO:0016757,GO:0016758,GO:0033692,GO:0034637,GO:0034645,GO:0042546,GO:0043170,GO:0043226,GO:0043227,GO:0043229,GO:…	-	ko:K20889	-	-	-	-	ko00000,ko01003	Exostosin
PGSC0003DMG400000451	4113.PGSC0003DMT400001203	COG2229@1|root,KOG0090@2759|Eukaryota,37SRB@33090|Viridiplantae,3GGZX@35493|Streptophyta,44HNV@71274|asterids	35493|Streptophyta	U	Signal recognition particle receptor subunit	-	GO:0003674,GO:0005047,GO:0005488,GO:0005575,GO:0005622,GO:0005623,GO:0005737,GO:0005783,GO:0005785,GO:0005789,GO:0005791,GO:0012505,GO:0016020,GO:0030867,GO:0031090,GO:0031984,GO:0032991,GO:0042175,GO:0043021,GO:0043226,GO:0043227,GO:0043229,GO:0043231,GO:0044422,GO:0044424,GO:0044425,GO:0044432,GO:0044444,GO:0044446,GO:0044464,GO:0044877,GO:0098588,GO:0098796,GO:0098827	-	ko:K12272	ko03060,map03060	-	-	-	ko00000,ko00001,ko02044,ko04031	SRPRB
PGSC0003DMG402000410	4113.PGSC0003DMT400001084	28MG6@1|root,2QTZM@2759|Eukaryota,37HWQ@33090|Viridiplantae,3GGUK@35493|Streptophyta,44QA1@71274|asterids	35493|Streptophyta	-	-	-	-	-	-	-	-	-	-	-	-
PGSC0003DMG400000449	4081.Solyc11g066260.1.1	COG5491@1|root,KOG3229@2759|Eukaryota,37NBJ@33090|Viridiplantae,3GD6B@35493|Streptophyta,44IMJ@71274|asterids	35493|Streptophyta	U	Vacuolar protein sorting-associated protein 24 homolog	-	GO:0000815,GO:0005575,GO:0005622,GO:0005623,GO:0005737,GO:0005768,GO:0005770,GO:0005829,GO:0006810,GO:0006900,GO:0006996,GO:0007032,GO:0008150,GO:0009987,GO:0010008,GO:0010256,GO:0012505,GO:0016020,GO:0016043,GO:0016050,GO:0016192,GO:0031090,GO:0031410,GO:0031982,GO:0032991,GO:0036452,GO:0043226,GO:0043227,GO:0043229,GO:0044422,GO:0044424,GO:0044425,GO:0044433,GO:0044440,GO:0044444,GO:0044446,GO:…	-	ko:K12193	ko04144,ko04217,map04144,map04217	M00412	-	-	ko00000,ko00001,ko00002,ko04131,ko04147	Snf7
PGSC0003DMG400000407	4113.PGSC0003DMT400001074	2AJ5U@1|root,2RZ6A@2759|Eukaryota,37UZR@33090|Viridiplantae,3GITK@35493|Streptophyta,44JVD@71274|asterids	35493|Streptophyta	-	-	-	-	-	-	-	-	-	-	-	Rep_fac-A_C
PGSC0003DMG400000402	4113.PGSC0003DMT400001066	KOG0800@1|root,KOG0800@2759|Eukaryota,37PH0@33090|Viridiplantae,3GBMY@35493|Streptophyta,44IBF@71274|asterids	35493|Streptophyta	O	Thaumatin family	-	-	-	-	-	-	-	-	-	Thaumatin
PGSC0003DMG400000401	4113.PGSC0003DMT400001063	COG0706@1|root,KOG1239@2759|Eukaryota,37IIV@33090|Viridiplantae,3GB9B@35493|Streptophyta,44ESI@71274|asterids	35493|Streptophyta	OU	Inner membrane protein PPF-1	-	GO:0003674,GO:0005488,GO:0005515,GO:0005575,GO:0005622,GO:0005623,GO:0005737,GO:0006605,GO:0006612,GO:0006810,GO:0006886,GO:0006996,GO:0008104,GO:0008150,GO:0009507,GO:0009534,GO:0009535,GO:0009536,GO:0009579,GO:0009657,GO:0009668,GO:0009987,GO:0010027,GO:0015031,GO:0015833,GO:0016020,GO:0016043,GO:0017038,GO:0019904,GO:0022607,GO:0031976,GO:0031984,GO:0032991,GO:0033036,GO:0033365,GO:0034357,GO:…	-	ko:K03217	ko02024,ko03060,ko03070,map02024,map03060,map03070	M00335	-	-	ko00000,ko00001,ko00002,ko02044,ko03029	60KD_IMP
PGSC0003DMG400000444	4113.PGSC0003DMT400001182	COG0443@1|root,KOG0101@2759|Eukaryota,37K68@33090|Viridiplantae,3GAQN@35493|Streptophyta,44SDY@71274|asterids	35493|Streptophyta	O	Heat shock cognate 70 kDa	-	-	-	ko:K03283	ko03040,ko04010,ko04141,ko04144,ko04213,ko04612,ko04915,ko05134,ko05145,ko05162,ko05164,ko05169,map03040,map04010,map04141,map04144,map04213,map04612,map04915,map05134,map05145,map05162,map05164,map05169	M00353,M00355	-	-	ko00000,ko00001,ko00002,ko01009,ko03009,ko03029,ko03041,ko03051,ko03110,ko04131,ko04147,ko04516	HSP70
PGSC0003DMG400000399	4113.PGSC0003DMT400001059	COG0706@1|root,2QREX@2759|Eukaryota,37J3Z@33090|Viridiplantae,3G9EV@35493|Streptophyta,44G6V@71274|asterids	35493|Streptophyta	U	SLT1 protein	-	-	-	-	-	-	-	-	-	-
PGSC0003DMG400000442	4113.PGSC0003DMT400001177	2E4V9@1|root,2SBQ7@2759|Eukaryota,37W4H@33090|Viridiplantae,3GK8Z@35493|Streptophyta,44U4F@71274|asterids	35493|Streptophyta	J	CHCH-CHCH-like Cx9C, IMS import disulfide relay-system,	-	-	-	-	-	-	-	-	-	CX9C
PGSC0003DMG400000398	4113.PGSC0003DMT400001058	COG0443@1|root,KOG0101@2759|Eukaryota,37K68@33090|Viridiplantae,3GAQN@35493|Streptophyta,44SSN@71274|asterids	35493|Streptophyta	O	heat shock	-	-	-	ko:K03283	ko03040,ko04010,ko04141,ko04144,ko04213,ko04612,ko04915,ko05134,ko05145,ko05162,ko05164,ko05169,map03040,map04010,map04141,map04144,map04213,map04612,map04915,map05134,map05145,map05162,map05164,map05169	M00353,M00355	-	-	ko00000,ko00001,ko00002,ko01009,ko03009,ko03029,ko03041,ko03051,ko03110,ko04131,ko04147,ko04516	HSP70
PGSC0003DMG400000441	4113.PGSC0003DMT400001174	29GGE@1|root,2RPNM@2759|Eukaryota,37I0W@33090|Viridiplantae,3G7XS@35493|Streptophyta,44PY0@71274|asterids	35493|Streptophyta	B	Dof zinc finger protein	-	-	-	-	-	-	-	-	-	zf-Dof
PGSC0003DMG400000396	4113.PGSC0003DMT400001049	KOG0167@1|root,KOG0167@2759|Eukaryota,37I20@33090|Viridiplantae,3GAWQ@35493|Streptophyta,44FKV@71274|asterids	35493|Streptophyta	S	RING-type E3 ubiquitin transferase	-	GO:0002682,GO:0002683,GO:0003674,GO:0003676,GO:0003723,GO:0003735,GO:0003824,GO:0004842,GO:0005102,GO:0005198,GO:0005488,GO:0005515,GO:0005575,GO:0005622,GO:0005623,GO:0005634,GO:0005737,GO:0005829,GO:0005840,GO:0006464,GO:0006807,GO:0006950,GO:0006952,GO:0008150,GO:0008152,GO:0009605,GO:0009607,GO:0009617,GO:0009987,GO:0010941,GO:0015934,GO:0016567,GO:0016740,GO:0019538,GO:0019787,GO:0019843,GO:…	2.7.11.1	ko:K04733,ko:K08332	ko04010,ko04064,ko04620,ko04621,ko04624,ko04722,ko05133,ko05140,ko05142,ko05145,ko05152,ko05162,ko05164,map04010,map04064,map04620,map04621,map04624,map04722,map05133,map05140,map05142,map05145,map05152,map05162,map05164	M00686	-	-	ko00000,ko00001,ko00002,ko01000,ko01001,ko03029,ko04131	Arm,U-box
PGSC0003DMG400000394	4113.PGSC0003DMT400001044	COG2136@1|root,KOG2781@2759|Eukaryota,37N3X@33090|Viridiplantae,3GBRS@35493|Streptophyta,44GST@71274|asterids	35493|Streptophyta	A	U3 small nucleolar ribonucleoprotein protein	-	-	-	ko:K14561	ko03008,map03008	-	-	-	ko00000,ko00001,ko03009	Brix
PGSC0003DMG400000438	4113.PGSC0003DMT400001167	COG0515@1|root,2QVJF@2759|Eukaryota,37JRJ@33090|Viridiplantae,3GFM7@35493|Streptophyta,44G6I@71274|asterids	35493|Streptophyta	T	Modified RING finger domain	-	-	-	-	-	-	-	-	-	Pkinase,Pkinase_Tyr,U-box,Usp
PGSC0003DMG400007346	4113.PGSC0003DMT400018949	COG0204@1|root,KOG1505@2759|Eukaryota,37YB4@33090|Viridiplantae,3GP8Q@35493|Streptophyta,44EC9@71274|asterids	35493|Streptophyta	I	1-acyl-sn-glycerol-3-phosphate acyltransferase	-	-	2.3.1.51	ko:K13523	ko00561,ko00564,ko01100,ko01110,ko04072,map00561,map00564,map01100,map01110,map04072	M00089	R02241,R09034,R09381	RC00004,RC00037,RC00039	ko00000,ko00001,ko00002,ko01000,ko01004	Acyltransf_C,Acyltransferase
PGSC0003DMG400007358	4113.PGSC0003DMT400018991	COG0534@1|root,KOG1347@2759|Eukaryota,37K8X@33090|Viridiplantae,3G7N4@35493|Streptophyta,44CVS@71274|asterids	35493|Streptophyta	V	Belongs to the multi antimicrobial extrusion (MATE) (TC 2.A.66.1) family	-	GO:0003674,GO:0005215,GO:0005342,GO:0006810,GO:0006811,GO:0006820,GO:0006842,GO:0006855,GO:0008150,GO:0008509,GO:0008514,GO:0010035,GO:0010038,GO:0010044,GO:0015075,GO:0015137,GO:0015142,GO:0015238,GO:0015318,GO:0015711,GO:0015746,GO:0015849,GO:0015893,GO:0022857,GO:0034220,GO:0035674,GO:0042221,GO:0042493,GO:0042891,GO:0042895,GO:0046942,GO:0046943,GO:0050896,GO:0051179,GO:0051234,GO:0055085,GO:…	-	-	-	-	-	-	-	MatE
PGSC0003DMG400007344	4113.PGSC0003DMT400018940	KOG4658@1|root,KOG4658@2759|Eukaryota,37P43@33090|Viridiplantae,3GF32@35493|Streptophyta,44MFY@71274|asterids	35493|Streptophyta	T	Belongs to the disease resistance NB-LRR family	-	-	-	ko:K19613	ko04014,map04014	-	-	-	ko00000,ko00001	LRR_8,NB-ARC
PGSC0003DMG402007356	4113.PGSC0003DMT400018986	COG1435@1|root,KOG3125@2759|Eukaryota,37HM5@33090|Viridiplantae,3GBIB@35493|Streptophyta,44DU1@71274|asterids	35493|Streptophyta	F	Thymidine	-	GO:0003674,GO:0003824,GO:0004797,GO:0006139,GO:0006213,GO:0006259,GO:0006725,GO:0006753,GO:0006793,GO:0006796,GO:0006807,GO:0008150,GO:0008152,GO:0009058,GO:0009116,GO:0009117,GO:0009120,GO:0009123,GO:0009124,GO:0009157,GO:0009162,GO:0009165,GO:0009987,GO:0016301,GO:0016310,GO:0016740,GO:0016772,GO:0018130,GO:0019136,GO:0019205,GO:0019206,GO:0019438,GO:0019637,GO:0034641,GO:0034654,GO:0043170,GO:…	2.7.1.21	ko:K00857	ko00240,ko00983,ko01100,map00240,map00983,map01100	-	R01567,R02099,R08233	RC00002,RC00017	ko00000,ko00001,ko01000	TK
PGSC0003DMG400007341	4113.PGSC0003DMT400018933	28JIX@1|root,2QRY0@2759|Eukaryota,37S8B@33090|Viridiplantae,3GD7H@35493|Streptophyta,44K04@71274|asterids	35493|Streptophyta	S	RbcX protein	-	GO:0003674,GO:0005488,GO:0005515,GO:0005575,GO:0005622,GO:0005623,GO:0005737,GO:0006457,GO:0008150,GO:0009507,GO:0009532,GO:0009536,GO:0009570,GO:0009987,GO:0043226,GO:0043227,GO:0043229,GO:0043231,GO:0044183,GO:0044422,GO:0044424,GO:0044434,GO:0044435,GO:0044444,GO:0044446,GO:0044464,GO:0061077	-	-	-	-	-	-	-	RcbX
PGSC0003DMG400007340	4113.PGSC0003DMT400018927	COG1132@1|root,KOG0054@2759|Eukaryota,37R7X@33090|Viridiplantae,3GE42@35493|Streptophyta,44Q2K@71274|asterids	35493|Streptophyta	Q	Multidrug resistance protein ABC transporter family	-	-	-	ko:K05666	ko01523,ko01524,ko02010,ko04976,map01523,map01524,map02010,map04976	-	-	-	ko00000,ko00001,ko02000	ABC_membrane,ABC_tran
PGSC0003DMG400007350	4113.PGSC0003DMT400018959	COG5224@1|root,KOG1561@2759|Eukaryota,37QTK@33090|Viridiplantae,3GEKK@35493|Streptophyta,44PQY@71274|asterids	35493|Streptophyta	K	CCAAT-Binding transcription Factor	-	GO:0000003,GO:0003006,GO:0003674,GO:0003700,GO:0005575,GO:0005622,GO:0005623,GO:0005634,GO:0005667,GO:0006355,GO:0007275,GO:0008150,GO:0009555,GO:0009790,GO:0009791,GO:0009793,GO:0009889,GO:0009890,GO:0009892,GO:0010154,GO:0010262,GO:0010468,GO:0010556,GO:0010558,GO:0010605,GO:0010629,GO:0016602,GO:0019219,GO:0019222,GO:0022414,GO:0031323,GO:0031324,GO:0031326,GO:0031327,GO:0032501,GO:0032502,GO:…	-	ko:K08064	ko04612,ko05152,map04612,map05152	-	-	-	ko00000,ko00001,ko03000	CBFB_NFYA
PGSC0003DMG400033336	4113.PGSC0003DMT400083475	2CYGJ@1|root,2S492@2759|Eukaryota,37WHC@33090|Viridiplantae,3GKFV@35493|Streptophyta,44KVM@71274|asterids	35493|Streptophyta	-	-	-	-	-	-	-	-	-	-	-	-
PGSC0003DMG400033334	4113.PGSC0003DMT400006231	COG4886@1|root,2SI7S@2759|Eukaryota,37QD6@33090|Viridiplantae,3GCW1@35493|Streptophyta	35493|Streptophyta	S	RESISTANCE protein	-	GO:0002218,GO:0002252,GO:0002253,GO:0002376,GO:0002682,GO:0002684,GO:0003674,GO:0005488,GO:0005515,GO:0005575,GO:0005622,GO:0005623,GO:0005634,GO:0006950,GO:0006952,GO:0006955,GO:0007154,GO:0007165,GO:0008150,GO:0008219,GO:0009314,GO:0009416,GO:0009605,GO:0009607,GO:0009615,GO:0009617,GO:0009626,GO:0009628,GO:0009639,GO:0009870,GO:0009987,GO:0010114,GO:0012501,GO:0012505,GO:0016020,GO:0023052,GO:…	-	ko:K16226	ko04626,map04626	-	-	-	ko00000,ko00001	LRR_3,LRR_8,NB-ARC,TIR
PGSC0003DMG400010306	4113.PGSC0003DMT400026671	COG0633@1|root,KOG3309@2759|Eukaryota,37TZ6@33090|Viridiplantae,3GI77@35493|Streptophyta,44K0W@71274|asterids	35493|Streptophyta	C	2Fe-2S iron-sulfur cluster binding domain	-	-	-	ko:K22071	-	-	-	-	ko00000,ko03029	Fer2
PGSC0003DMG400010328	4113.PGSC0003DMT400026735	2AAVC@1|root,2RYMX@2759|Eukaryota,37PN9@33090|Viridiplantae,3GHZC@35493|Streptophyta,44MZE@71274|asterids	35493|Streptophyta	S	LRR-repeat protein	-	-	-	-	-	-	-	-	-	F-box,FBD
PGSC0003DMG400010917	4113.PGSC0003DMT400028318	2CMN8@1|root,2S3YI@2759|Eukaryota,37W03@33090|Viridiplantae,3GK56@35493|Streptophyta,44M57@71274|asterids	35493|Streptophyta	S	Required for the assembly of the V0 complex of the vacuolar ATPase (V-ATPase) in the endoplasmic reticulum	-	-	-	-	-	-	-	-	-	VMA21
PGSC0003DMG402010918	4113.PGSC0003DMT400028324	COG2273@1|root,2QQ71@2759|Eukaryota,37YK5@33090|Viridiplantae,3GNEI@35493|Streptophyta,44SWA@71274|asterids	35493|Streptophyta	G	Catalyzes xyloglucan endohydrolysis (XEH) and or endotransglycosylation (XET). Cleaves and religates xyloglucan polymers, an essential constituent of the primary cell wall, and thereby participates in cell wall construction of growing tissues	-	-	2.4.1.207	ko:K08235	-	-	-	-	ko00000,ko01000	Glyco_hydro_16,XET_C
PGSC0003DMG401010918	4081.Solyc04g050580.1.1	28PJA@1|root,2QW7G@2759|Eukaryota,37N4G@33090|Viridiplantae,3GE4X@35493|Streptophyta,44G88@71274|asterids	35493|Streptophyta	S	Serine threonine-protein phosphatase 7 long form homolog	-	-	-	-	-	-	-	-	-	PMD
PGSC0003DMG400010915	4098.XP_009599869.1	2C8SA@1|root,2S34Z@2759|Eukaryota,37VTW@33090|Viridiplantae,3GJNR@35493|Streptophyta,44PZH@71274|asterids	35493|Streptophyta	S	Transposase-associated domain	-	-	-	-	-	-	-	-	-	Transpos_assoc,Transposase_24
PGSC0003DMG400032529	4113.PGSC0003DMT400082410	KOG4569@1|root,KOG4569@2759|Eukaryota,37MDK@33090|Viridiplantae,3GEDM@35493|Streptophyta,44CTY@71274|asterids	35493|Streptophyta	I	Lipase (class 3)	-	GO:0003674,GO:0003824,GO:0004620,GO:0004806,GO:0005575,GO:0005622,GO:0005623,GO:0005737,GO:0008970,GO:0009507,GO:0009536,GO:0016298,GO:0016787,GO:0016788,GO:0043226,GO:0043227,GO:0043229,GO:0043231,GO:0044424,GO:0044444,GO:0044464,GO:0047714,GO:0052689	-	-	-	-	-	-	-	Lipase_3
PGSC0003DMG400032528	4113.PGSC0003DMT400082409	28IK9@1|root,2QQX6@2759|Eukaryota,37P7R@33090|Viridiplantae,3G73Z@35493|Streptophyta,44F5D@71274|asterids	35493|Streptophyta	S	Protein RETICULATA-related	-	GO:0005575,GO:0005622,GO:0005623,GO:0005737,GO:0005739,GO:0009507,GO:0009526,GO:0009528,GO:0009536,GO:0009706,GO:0009941,GO:0016020,GO:0019866,GO:0031090,GO:0031967,GO:0031969,GO:0031975,GO:0042170,GO:0043226,GO:0043227,GO:0043229,GO:0043231,GO:0044422,GO:0044424,GO:0044434,GO:0044435,GO:0044444,GO:0044446,GO:0044464	-	-	-	-	-	-	-	RETICULATA-like
PGSC0003DMG401029997	4113.PGSC0003DMT400077138	KOG1994@1|root,KOG1994@2759|Eukaryota,37T1K@33090|Viridiplantae,3G8DN@35493|Streptophyta,44BIK@71274|asterids	35493|Streptophyta	A	domain-containing protein	-	-	-	-	-	-	-	-	-	DUF4187,G-patch
PGSC0003DMG400029996	4113.PGSC0003DMT400077134	KOG2626@1|root,KOG2626@2759|Eukaryota,37MNA@33090|Viridiplantae,3GDXR@35493|Streptophyta,44DR0@71274|asterids	35493|Streptophyta	BK	SPRY domain	-	GO:0000003,GO:0001067,GO:0002376,GO:0002520,GO:0002682,GO:0003006,GO:0003674,GO:0003676,GO:0003677,GO:0003682,GO:0003824,GO:0005488,GO:0005515,GO:0005575,GO:0005622,GO:0005623,GO:0005634,GO:0005654,GO:0006139,GO:0006325,GO:0006351,GO:0006355,GO:0006464,GO:0006479,GO:0006725,GO:0006807,GO:0006950,GO:0006974,GO:0006996,GO:0007275,GO:0008013,GO:0008150,GO:0008152,GO:0008168,GO:0008170,GO:0008213,GO:…	-	ko:K13113,ko:K14964	ko04212,ko04934,map04212,map04934	-	-	-	ko00000,ko00001,ko03036,ko03041	SPRY
PGSC0003DMG400019094	4113.PGSC0003DMT400049127	KOG4658@1|root,KOG4658@2759|Eukaryota,37RFN@33090|Viridiplantae,3GH54@35493|Streptophyta,44P23@71274|asterids	35493|Streptophyta	T	Belongs to the disease resistance NB-LRR family	-	-	-	ko:K13459	ko04626,map04626	-	-	-	ko00000,ko00001	NB-ARC
PGSC0003DMG402029995	4113.PGSC0003DMT400043719	COG4886@1|root,2SIP6@2759|Eukaryota	2759|Eukaryota	S	Toll - interleukin 1 - resistance	-	-	-	-	-	-	-	-	-	LRR_8,NB-ARC,TIR
PGSC0003DMG400029994	4113.PGSC0003DMT400077126	28NEX@1|root,2QV0H@2759|Eukaryota,37T3V@33090|Viridiplantae,3G72D@35493|Streptophyta,44FKQ@71274|asterids	35493|Streptophyta	-	-	-	-	-	-	-	-	-	-	-	-
PGSC0003DMG400029993	4113.PGSC0003DMT400077123	28KBE@1|root,2QSSE@2759|Eukaryota,37HVQ@33090|Viridiplantae,3GGA4@35493|Streptophyta,44I1Y@71274|asterids	35493|Streptophyta	A	Zinc finger CCCH domain-containing protein	-	GO:0003674,GO:0003676,GO:0003723,GO:0003729,GO:0005488,GO:0097159,GO:1901363	-	-	-	-	-	-	-	RRM_1,zf-CCCH
PGSC0003DMG400029987	4113.PGSC0003DMT400077098	2C8JQ@1|root,2S01R@2759|Eukaryota,37UM8@33090|Viridiplantae,3GITR@35493|Streptophyta,44JVX@71274|asterids	35493|Streptophyta	-	-	-	-	-	-	-	-	-	-	-	-
PGSC0003DMG400029985	4113.PGSC0003DMT400077093	KOG4197@1|root,KOG4197@2759|Eukaryota,37SW3@33090|Viridiplantae,3GEJI@35493|Streptophyta,44BW8@71274|asterids	35493|Streptophyta	S	DYW family of nucleic acid deaminases	-	GO:0003674,GO:0003676,GO:0003723,GO:0003824,GO:0004518,GO:0004519,GO:0005488,GO:0005575,GO:0005622,GO:0005623,GO:0006139,GO:0006725,GO:0006807,GO:0008150,GO:0008152,GO:0009451,GO:0009987,GO:0016070,GO:0016787,GO:0016788,GO:0034641,GO:0043170,GO:0043226,GO:0043227,GO:0043229,GO:0043231,GO:0043412,GO:0044237,GO:0044238,GO:0044424,GO:0044464,GO:0046483,GO:0071704,GO:0090304,GO:0090305,GO:0097159,GO:…	-	-	-	-	-	-	-	DYW_deaminase,PPR,PPR_2
PGSC0003DMG400038188	4113.PGSC0003DMT400088617	COG1748@1|root,2QQSS@2759|Eukaryota,37KRX@33090|Viridiplantae,3GBGB@35493|Streptophyta,44GB1@71274|asterids	35493|Streptophyta	E	Saccharopine dehydrogenase NADP binding domain	-	-	-	-	-	-	-	-	-	Sacchrp_dh_NADP
PGSC0003DMG400013187	4113.PGSC0003DMT400034299	COG5026@1|root,KOG1369@2759|Eukaryota,37PFB@33090|Viridiplantae,3GAN1@35493|Streptophyta,44CV0@71274|asterids	35493|Streptophyta	G	Belongs to the hexokinase family	-	GO:0001678,GO:0003674,GO:0003824,GO:0004340,GO:0004396,GO:0005575,GO:0005622,GO:0005623,GO:0005737,GO:0005739,GO:0005740,GO:0005741,GO:0005829,GO:0005975,GO:0006082,GO:0006090,GO:0006091,GO:0006096,GO:0006139,GO:0006163,GO:0006164,GO:0006165,GO:0006725,GO:0006732,GO:0006733,GO:0006753,GO:0006754,GO:0006757,GO:0006793,GO:0006796,GO:0006807,GO:0006950,GO:0006970,GO:0007275,GO:0008150,GO:0008152,GO:…	2.7.1.1	ko:K00844	ko00010,ko00051,ko00052,ko00500,ko00520,ko00521,ko00524,ko01100,ko01110,ko01120,ko01130,ko01200,ko04066,ko04910,ko04930,ko04973,ko05230,map00010,map00051,map00052,map00500,map00520,map00521,map00524,map01100,map01110,map01120,map01130,map01200,map04066,map04910,map04930,map04973,map05230	M00001,M00549	R00299,R00760,R00867,R01326,R01600,R01786,R01961,R03920	RC00002,RC00017	ko00000,ko00001,ko00002,ko01000,ko04131	Hexokinase_1,Hexokinase_2
PGSC0003DMG400013186	4113.PGSC0003DMT400034298	COG5560@1|root,KOG1871@1|root,KOG1870@2759|Eukaryota,KOG1871@2759|Eukaryota,37KPQ@33090|Viridiplantae,3GERH@35493|Streptophyta,44ITB@71274|asterids	35493|Streptophyta	O	Belongs to the peptidase C19 family	UBP24	GO:0005575,GO:0005622,GO:0005623,GO:0005634,GO:0043226,GO:0043227,GO:0043229,GO:0043231,GO:0044424,GO:0044464	3.4.19.12	ko:K11841	ko04139,map04139	-	-	-	ko00000,ko00001,ko01000,ko01002,ko04121	UCH
PGSC0003DMG400031240	4113.PGSC0003DMT400080256	COG5078@1|root,KOG0421@2759|Eukaryota,37N63@33090|Viridiplantae,3GD9P@35493|Streptophyta,44C3G@71274|asterids	35493|Streptophyta	O	Belongs to the ubiquitin-conjugating enzyme family	UBC20	GO:0000209,GO:0003674,GO:0003824,GO:0004842,GO:0005488,GO:0005515,GO:0005575,GO:0005622,GO:0005623,GO:0005634,GO:0005737,GO:0006464,GO:0006508,GO:0006511,GO:0006807,GO:0007088,GO:0007346,GO:0008150,GO:0008152,GO:0008283,GO:0009056,GO:0009057,GO:0009987,GO:0010498,GO:0010564,GO:0010965,GO:0016567,GO:0016740,GO:0019538,GO:0019787,GO:0019899,GO:0019941,GO:0030071,GO:0030163,GO:0031145,GO:0031625,GO:…	2.3.2.23	ko:K06688	ko04120,map04120	-	-	-	ko00000,ko00001,ko01000,ko04121	UQ_con
PGSC0003DMG400031244	4113.PGSC0003DMT400080261	COG1818@1|root,KOG3943@2759|Eukaryota,37PFC@33090|Viridiplantae,3GGVJ@35493|Streptophyta,44EVU@71274|asterids	35493|Streptophyta	S	THUMP	-	-	-	ko:K06963	-	-	-	-	ko00000,ko03016	THUMP
PGSC0003DMG400031247	4113.PGSC0003DMT400080267	KOG0488@1|root,KOG0488@2759|Eukaryota,37NR6@33090|Viridiplantae,3GDX7@35493|Streptophyta,44IVM@71274|asterids	35493|Streptophyta	K	Homeodomain	-	-	-	-	-	-	-	-	-	Homeobox
PGSC0003DMG401031249	4113.PGSC0003DMT400080272	KOG2922@1|root,KOG2922@2759|Eukaryota,37N62@33090|Viridiplantae,3GE0E@35493|Streptophyta,44GFG@71274|asterids	35493|Streptophyta	P	Acts as a Mg(2 ) transporter. Can also transport other divalent cations such as Fe(2 ), Sr(2 ), Ba(2 ), Mn(2 ) and Co(2 ) but to a much less extent than Mg(2 )	-	-	-	-	-	-	-	-	-	Mg_trans_NIPA
PGSC0003DMG402031249	4113.PGSC0003DMT400080274	2CTST@1|root,2S4CE@2759|Eukaryota,37W3U@33090|Viridiplantae,3GK6V@35493|Streptophyta,44M90@71274|asterids	35493|Streptophyta	-	-	-	-	-	-	-	-	-	-	-	-
PGSC0003DMG400031250	4113.PGSC0003DMT400080276	COG0119@1|root,KOG2368@2759|Eukaryota,37K10@33090|Viridiplantae,3G7VJ@35493|Streptophyta,44EG8@71274|asterids	35493|Streptophyta	CE	HMGL-like	-	GO:0003674,GO:0003824,GO:0004419,GO:0005488,GO:0005575,GO:0005622,GO:0005623,GO:0005737,GO:0005739,GO:0016829,GO:0016830,GO:0016833,GO:0043167,GO:0043169,GO:0043226,GO:0043227,GO:0043229,GO:0043231,GO:0044424,GO:0044444,GO:0044464,GO:0046872	4.1.3.4	ko:K01640	ko00072,ko00280,ko00281,ko00650,ko01100,ko04146,map00072,map00280,map00281,map00650,map01100,map04146	M00036,M00088	R01360,R08090	RC00502,RC00503,RC01118,RC01946	ko00000,ko00001,ko00002,ko01000	HMGL-like
PGSC0003DMG400031243	4113.PGSC0003DMT400080259	28P6U@1|root,2QVTQ@2759|Eukaryota,37NAM@33090|Viridiplantae,3GD92@35493|Streptophyta,44KJ5@71274|asterids	35493|Streptophyta	S	Lysine methyltransferase	-	-	-	-	-	-	-	-	-	Methyltransf_16
PGSC0003DMG401031251	4113.PGSC0003DMT400080282	COG5070@1|root,KOG1444@2759|Eukaryota,37NZ9@33090|Viridiplantae,3GFCC@35493|Streptophyta,44S9E@71274|asterids	35493|Streptophyta	GOU	GDP-mannose transporter	-	-	-	ko:K15356	-	-	-	-	ko00000,ko02000	TPT
PGSC0003DMG402031251	4113.PGSC0003DMT400080283	COG5070@1|root,KOG1444@2759|Eukaryota,37NZ9@33090|Viridiplantae,3GFCC@35493|Streptophyta,44S9E@71274|asterids	35493|Streptophyta	GOU	GDP-mannose transporter	-	-	-	ko:K15356	-	-	-	-	ko00000,ko02000	TPT
PGSC0003DMG400009456	4113.PGSC0003DMT400024461	2CMHD@1|root,2QQCP@2759|Eukaryota,37NB5@33090|Viridiplantae,3GFIT@35493|Streptophyta,44H92@71274|asterids	35493|Streptophyta	S	A Receptor for Ubiquitination Targets	-	-	-	-	-	-	-	-	-	F-box
PGSC0003DMG401009459	4113.PGSC0003DMT400024467	KOG4271@1|root,KOG4271@2759|Eukaryota,37NF0@33090|Viridiplantae,3GD52@35493|Streptophyta,44TKF@71274|asterids	35493|Streptophyta	T	rho GTPase-activating protein	-	-	-	-	-	-	-	-	-	-
PGSC0003DMG400009460	4113.PGSC0003DMT400024472	28IC2@1|root,2QQNK@2759|Eukaryota,37KZA@33090|Viridiplantae,3GD7Q@35493|Streptophyta,44CC1@71274|asterids	35493|Streptophyta	S	hydroxyproline O-arabinosyltransferase activity	-	-	2.4.2.58	ko:K20782	ko00514,map00514	-	-	-	ko00000,ko00001,ko01000,ko01003	-
PGSC0003DMG400009452	4113.PGSC0003DMT400024437	28X2T@1|root,2R3V8@2759|Eukaryota,37RR7@33090|Viridiplantae,3GB1N@35493|Streptophyta,44E1B@71274|asterids	35493|Streptophyta	S	Protein kinase C conserved region 2 (CalB)	-	-	-	-	-	-	-	-	-	C2
PGSC0003DMG400009454	4113.PGSC0003DMT400024446	KOG2443@1|root,KOG2443@2759|Eukaryota,37J1V@33090|Viridiplantae,3GDQ9@35493|Streptophyta,44PBN@71274|asterids	35493|Streptophyta	S	Signal peptide peptidase-like	-	GO:0000003,GO:0000323,GO:0003674,GO:0003824,GO:0004175,GO:0004190,GO:0005488,GO:0005515,GO:0005575,GO:0005622,GO:0005623,GO:0005737,GO:0005764,GO:0005765,GO:0005773,GO:0005774,GO:0005783,GO:0005789,GO:0005791,GO:0005798,GO:0006508,GO:0006807,GO:0006810,GO:0006886,GO:0006950,GO:0007275,GO:0008104,GO:0008150,GO:0008152,GO:0008233,GO:0009056,GO:0009057,GO:0009555,GO:0009846,GO:0009856,GO:0009986,GO:…	-	ko:K09595	-	-	-	-	ko00000,ko01000,ko01002	Peptidase_A22B
PGSC0003DMG400009455	4113.PGSC0003DMT400024448	KOG4658@1|root,KOG4658@2759|Eukaryota,37P43@33090|Viridiplantae,3GF32@35493|Streptophyta,44MFY@71274|asterids	35493|Streptophyta	T	Belongs to the disease resistance NB-LRR family	-	-	-	ko:K19613	ko04014,map04014	-	-	-	ko00000,ko00001	LRR_8,NB-ARC
PGSC0003DMG400026871	4113.PGSC0003DMT400069083	COG2124@1|root,KOG0156@2759|Eukaryota,37QA7@33090|Viridiplantae,3GDM1@35493|Streptophyta,44NI6@71274|asterids	35493|Streptophyta	Q	Cytochrome p450	-	GO:0003674,GO:0003824,GO:0004497,GO:0005575,GO:0008150,GO:0008152,GO:0009058,GO:0016020,GO:0016491,GO:0016705,GO:0016709,GO:0019748,GO:0044550,GO:0055114	1.14.13.121,1.14.14.1,1.14.14.19,1.14.14.32	ko:K00512,ko:K07418,ko:K15472	ko00140,ko00590,ko00591,ko00909,ko01100,ko01110,ko04212,ko04726,ko04750,ko04913,ko04917,ko04927,ko04934,map00140,map00590,map00591,map00909,map01100,map01110,map04212,map04726,map04750,map04913,map04917,map04927,map04934	M00109,M00110	R02211,R03783,R04852,R04853,R07042,R07043,R07044,R07045,R07046,R07048,R07050,R07051,R07052,R07055,R07056,R08517,R08518,R09576,R09577,R10073	RC00607,RC00660,RC00923,RC01184,RC01222,RC01710,RC01711,RC01723,RC01725,RC01963,RC02077,RC03044	ko00000,ko00001,ko00002,ko00199,ko01000	p450
PGSC0003DMG400032510	4113.PGSC0003DMT400082388	COG2132@1|root,KOG1263@2759|Eukaryota,37IIR@33090|Viridiplantae,3G9TY@35493|Streptophyta,44HXD@71274|asterids	35493|Streptophyta	Q	Multicopper oxidase	-	-	1.10.3.3	ko:K00423	ko00053,ko01100,map00053,map01100	-	R00068	RC00092	ko00000,ko00001,ko01000	Cu-oxidase,Cu-oxidase_2,Cu-oxidase_3
PGSC0003DMG400032508	4113.PGSC0003DMT400082382	KOG0583@1|root,KOG0583@2759|Eukaryota,37MPX@33090|Viridiplantae,3GFKM@35493|Streptophyta,44R61@71274|asterids	35493|Streptophyta	T	CBL-interacting serine threonine-protein kinase	CIPK3	GO:0003674,GO:0003824,GO:0004672,GO:0004674,GO:0005575,GO:0005622,GO:0005623,GO:0005634,GO:0005737,GO:0005829,GO:0006464,GO:0006468,GO:0006793,GO:0006796,GO:0006807,GO:0007154,GO:0007165,GO:0008150,GO:0008152,GO:0009987,GO:0016301,GO:0016310,GO:0016740,GO:0016772,GO:0016773,GO:0019538,GO:0023052,GO:0035556,GO:0036211,GO:0043170,GO:0043226,GO:0043227,GO:0043229,GO:0043231,GO:0043412,GO:0044237,GO:…	2.7.11.11	ko:K07198	ko04068,ko04140,ko04150,ko04151,ko04152,ko04211,ko04213,ko04371,ko04530,ko04710,ko04714,ko04910,ko04920,ko04921,ko04922,ko04931,ko04932,ko05410,ko05418,map04068,map04140,map04150,map04151,map04152,map04211,map04213,map04371,map04530,map04710,map04714,map04910,map04920,map04921,map04922,map04931,map04932,map05410,map05418	-	-	-	ko00000,ko00001,ko01000,ko01001,ko03029,ko04131	NAF,Pkinase
PGSC0003DMG400032498	4113.PGSC0003DMT400082362	COG0515@1|root,KOG1187@2759|Eukaryota,37PMD@33090|Viridiplantae,3GGVH@35493|Streptophyta,44NUE@71274|asterids	35493|Streptophyta	T	Belongs to the protein kinase superfamily	-	-	-	-	-	-	-	-	-	Pkinase,Pkinase_Tyr
PGSC0003DMG400032507	4113.PGSC0003DMT400082381	28ITH@1|root,2QR4V@2759|Eukaryota,37QCS@33090|Viridiplantae,3GA7Z@35493|Streptophyta,44FI6@71274|asterids	35493|Streptophyta	S	BEST Arabidopsis thaliana protein match is glycosyltransferase family protein 2 (TAIR AT5G60700.1)	-	-	-	-	-	-	-	-	-	Nucleotid_trans
PGSC0003DMG400025692	4113.PGSC0003DMT400065999	2CN02@1|root,2QT1H@2759|Eukaryota,37J8R@33090|Viridiplantae,3G8VN@35493|Streptophyta,44QWG@71274|asterids	35493|Streptophyta	S	ACT domain	ACR4	GO:0003674,GO:0005488,GO:0005575,GO:0005911,GO:0006355,GO:0006464,GO:0006807,GO:0006808,GO:0007154,GO:0007584,GO:0008150,GO:0008152,GO:0009506,GO:0009605,GO:0009719,GO:0009889,GO:0009891,GO:0009893,GO:0009987,GO:0009991,GO:0010033,GO:0010243,GO:0010468,GO:0010556,GO:0010557,GO:0010604,GO:0010628,GO:0016597,GO:0018175,GO:0018177,GO:0019219,GO:0019222,GO:0019538,GO:0030054,GO:0031323,GO:0031325,GO:…	-	-	-	-	-	-	-	ACT,ACT_6
PGSC0003DMG400032496	4113.PGSC0003DMT400068723	2E8Y5@1|root,2SFCP@2759|Eukaryota,382B1@33090|Viridiplantae,3GREP@35493|Streptophyta	35493|Streptophyta	S	Domain of unknown function (DUF4283)	-	-	-	-	-	-	-	-	-	DUF4283
PGSC0003DMG402032501	4113.PGSC0003DMT400082373	2CMF0@1|root,2QQ6H@2759|Eukaryota,37M05@33090|Viridiplantae,3GXRC@35493|Streptophyta,44SCU@71274|asterids	35493|Streptophyta	K	Protein NLP7-like isoform X1	-	GO:0003674,GO:0003700,GO:0006355,GO:0008150,GO:0009889,GO:0010468,GO:0010556,GO:0019219,GO:0019222,GO:0031323,GO:0031326,GO:0050789,GO:0050794,GO:0051171,GO:0051252,GO:0060255,GO:0065007,GO:0080090,GO:0140110,GO:1903506,GO:2000112,GO:2001141	-	-	-	-	-	-	-	PB1,RWP-RK
PGSC0003DMG400001939	4113.PGSC0003DMT400004878	arCOG06245@1|root,2QSDP@2759|Eukaryota,37P8P@33090|Viridiplantae,3GAX4@35493|Streptophyta,44NR5@71274|asterids	35493|Streptophyta	J	Alpha-1,4-glucan-protein synthase UDP-forming	-	GO:0003674,GO:0003824,GO:0005575,GO:0005622,GO:0005623,GO:0005737,GO:0005794,GO:0005829,GO:0006139,GO:0006464,GO:0006486,GO:0006725,GO:0006793,GO:0006807,GO:0008150,GO:0008152,GO:0009058,GO:0009059,GO:0009100,GO:0009101,GO:0009225,GO:0009832,GO:0009987,GO:0012505,GO:0016853,GO:0016866,GO:0019538,GO:0033356,GO:0034641,GO:0034645,GO:0036211,GO:0042546,GO:0043170,GO:0043226,GO:0043227,GO:0043229,GO:…	5.4.99.30	ko:K13379	ko00520,map00520	-	R09009	RC02396	ko00000,ko00001,ko01000,ko01003	RGP
PGSC0003DMG400032502	4113.PGSC0003DMT400082368	2CMSE@1|root,2QRQ2@2759|Eukaryota,37RDX@33090|Viridiplantae,3GAR6@35493|Streptophyta,44UXG@71274|asterids	35493|Streptophyta	K	Protein NLP7-like isoform X1	-	-	-	-	-	-	-	-	-	-
PGSC0003DMG401032501	4113.PGSC0003DMT400082368	2CMSE@1|root,2QRQ2@2759|Eukaryota,37RDX@33090|Viridiplantae,3GAR6@35493|Streptophyta,44UXG@71274|asterids	35493|Streptophyta	K	Protein NLP7-like isoform X1	-	-	-	-	-	-	-	-	-	-
PGSC0003DMG400013619	4113.PGSC0003DMT400035444	2CMF0@1|root,2QQ6H@2759|Eukaryota,37M05@33090|Viridiplantae,3GXRC@35493|Streptophyta,44SCU@71274|asterids	35493|Streptophyta	K	Protein NLP7-like isoform X1	-	GO:0003674,GO:0003700,GO:0006355,GO:0008150,GO:0009889,GO:0010468,GO:0010556,GO:0019219,GO:0019222,GO:0031323,GO:0031326,GO:0050789,GO:0050794,GO:0051171,GO:0051252,GO:0060255,GO:0065007,GO:0080090,GO:0140110,GO:1903506,GO:2000112,GO:2001141	-	-	-	-	-	-	-	PB1,RWP-RK
PGSC0003DMG400013618	4113.PGSC0003DMT400082373	2CMF0@1|root,2QQ6H@2759|Eukaryota,37M05@33090|Viridiplantae,3GXRC@35493|Streptophyta,44SCU@71274|asterids	35493|Streptophyta	K	Protein NLP7-like isoform X1	-	GO:0003674,GO:0003700,GO:0006355,GO:0008150,GO:0009889,GO:0010468,GO:0010556,GO:0019219,GO:0019222,GO:0031323,GO:0031326,GO:0050789,GO:0050794,GO:0051171,GO:0051252,GO:0060255,GO:0065007,GO:0080090,GO:0140110,GO:1903506,GO:2000112,GO:2001141	-	-	-	-	-	-	-	PB1,RWP-RK
PGSC0003DMG400013617	4113.PGSC0003DMT400056652	2CMF0@1|root,2QQ6H@2759|Eukaryota,37M05@33090|Viridiplantae,3GXRC@35493|Streptophyta,44SCU@71274|asterids	35493|Streptophyta	K	Protein NLP7-like isoform X1	-	GO:0003674,GO:0003700,GO:0006355,GO:0008150,GO:0009889,GO:0010468,GO:0010556,GO:0019219,GO:0019222,GO:0031323,GO:0031326,GO:0050789,GO:0050794,GO:0051171,GO:0051252,GO:0060255,GO:0065007,GO:0080090,GO:0140110,GO:1903506,GO:2000112,GO:2001141	-	-	-	-	-	-	-	PB1,RWP-RK
PGSC0003DMG400013616	4113.PGSC0003DMT400035438	2CMF0@1|root,2QQ6H@2759|Eukaryota,37M05@33090|Viridiplantae,3GXRC@35493|Streptophyta,44SCU@71274|asterids	35493|Streptophyta	K	Protein NLP7-like isoform X1	-	GO:0003674,GO:0003700,GO:0006355,GO:0008150,GO:0009889,GO:0010468,GO:0010556,GO:0019219,GO:0019222,GO:0031323,GO:0031326,GO:0050789,GO:0050794,GO:0051171,GO:0051252,GO:0060255,GO:0065007,GO:0080090,GO:0140110,GO:1903506,GO:2000112,GO:2001141	-	-	-	-	-	-	-	PB1,RWP-RK
PGSC0003DMG400013624	4113.PGSC0003DMT400082368	2CMSE@1|root,2QRQ2@2759|Eukaryota,37RDX@33090|Viridiplantae,3GAR6@35493|Streptophyta,44UXG@71274|asterids	35493|Streptophyta	K	Protein NLP7-like isoform X1	-	-	-	-	-	-	-	-	-	-
PGSC0003DMG400036772	4113.PGSC0003DMT400087201	2CMF0@1|root,2QQ6H@2759|Eukaryota,37M05@33090|Viridiplantae,3GXRC@35493|Streptophyta,44SCU@71274|asterids	35493|Streptophyta	K	Protein NLP7-like isoform X1	-	GO:0003674,GO:0003700,GO:0006355,GO:0008150,GO:0009889,GO:0010468,GO:0010556,GO:0019219,GO:0019222,GO:0031323,GO:0031326,GO:0050789,GO:0050794,GO:0051171,GO:0051252,GO:0060255,GO:0065007,GO:0080090,GO:0140110,GO:1903506,GO:2000112,GO:2001141	-	-	-	-	-	-	-	PB1,RWP-RK
PGSC0003DMG400013596	4113.PGSC0003DMT400035380	KOG0749@1|root,KOG0749@2759|Eukaryota,37N6E@33090|Viridiplantae,3GB1H@35493|Streptophyta,44QV7@71274|asterids	35493|Streptophyta	C	Belongs to the mitochondrial carrier (TC 2.A.29) family	-	GO:0005575,GO:0005622,GO:0005623,GO:0005737,GO:0005739,GO:0005740,GO:0005743,GO:0016020,GO:0019866,GO:0031090,GO:0031966,GO:0031967,GO:0031975,GO:0043226,GO:0043227,GO:0043229,GO:0043231,GO:0044422,GO:0044424,GO:0044429,GO:0044444,GO:0044446,GO:0044464	-	ko:K05863	ko04020,ko04022,ko04217,ko04218,ko05012,ko05016,ko05166,map04020,map04022,map04217,map04218,map05012,map05016,map05166	-	-	-	ko00000,ko00001,ko02000,ko03029	Mito_carr
PGSC0003DMG400013604	4113.PGSC0003DMT400035395	KOG1192@1|root,KOG1192@2759|Eukaryota,37RNU@33090|Viridiplantae,3G7DB@35493|Streptophyta	35493|Streptophyta	CG	Belongs to the UDP-glycosyltransferase family	-	GO:0003674,GO:0003824,GO:0005575,GO:0005622,GO:0005623,GO:0008194,GO:0016740,GO:0016757,GO:0016758,GO:0035251,GO:0043226,GO:0043227,GO:0043229,GO:0043231,GO:0044424,GO:0044464,GO:0046527,GO:0080043,GO:0080044	-	-	-	-	-	-	-	UDPGT
PGSC0003DMG400013592	4113.PGSC0003DMT400035371	2D0Q0@1|root,2SEYB@2759|Eukaryota,37XRZ@33090|Viridiplantae,3GMT8@35493|Streptophyta,44RV8@71274|asterids	35493|Streptophyta	S	Gag pol polyprotein	-	-	-	-	-	-	-	-	-	G-patch,Retrotrans_gag
PGSC0003DMG400013603	4113.PGSC0003DMT400035393	KOG1192@1|root,KOG1192@2759|Eukaryota,37RNU@33090|Viridiplantae,3G7DB@35493|Streptophyta	35493|Streptophyta	CG	Belongs to the UDP-glycosyltransferase family	-	GO:0003674,GO:0003824,GO:0005575,GO:0005622,GO:0005623,GO:0008194,GO:0016740,GO:0016757,GO:0016758,GO:0035251,GO:0043226,GO:0043227,GO:0043229,GO:0043231,GO:0044424,GO:0044464,GO:0046527,GO:0080043,GO:0080044	-	-	-	-	-	-	-	UDPGT
PGSC0003DMG400013601	4113.PGSC0003DMT400065806	KOG4658@1|root,KOG4658@2759|Eukaryota,37STH@33090|Viridiplantae,3GHSF@35493|Streptophyta,44SP7@71274|asterids	35493|Streptophyta	T	Belongs to the disease resistance NB-LRR family	-	-	-	-	-	-	-	-	-	NB-ARC,NB-LRR
PGSC0003DMG400013589	4113.PGSC0003DMT400035365	2CY1D@1|root,2S1AK@2759|Eukaryota,37VQQ@33090|Viridiplantae	33090|Viridiplantae	K	B3 domain-containing protein	-	-	-	-	-	-	-	-	-	B3
PGSC0003DMG400013600	4113.PGSC0003DMT400035389	KOG3173@1|root,KOG3173@2759|Eukaryota,37TWJ@33090|Viridiplantae,3GI78@35493|Streptophyta,44MRH@71274|asterids	35493|Streptophyta	S	Stress-associated protein	-	-	-	-	-	-	-	-	-	zf-A20,zf-AN1
PGSC0003DMG400013588	4113.PGSC0003DMT400035362	KOG3336@1|root,KOG3336@2759|Eukaryota,37HQE@33090|Viridiplantae,3GGAR@35493|Streptophyta,44QIQ@71274|asterids	35493|Streptophyta	U	PRELI-like family	-	-	-	ko:K09285	-	-	-	-	ko00000,ko03000	PRELI
PGSC0003DMG400013586	4113.PGSC0003DMT400021675	COG2801@1|root,KOG0017@2759|Eukaryota,381NR@33090|Viridiplantae,3GQNJ@35493|Streptophyta,44T7S@71274|asterids	35493|Streptophyta	L	Conserved gene of	-	-	-	-	-	-	-	-	-	Asp_protease_2,Retrotrans_gag,gag-asp_proteas
PGSC0003DMG400013599	4113.PGSC0003DMT400010363	COG2801@1|root,KOG0017@2759|Eukaryota,381NR@33090|Viridiplantae,3GQNJ@35493|Streptophyta,44T7S@71274|asterids	35493|Streptophyta	L	Conserved gene of	-	-	-	-	-	-	-	-	-	Asp_protease_2,Retrotrans_gag,gag-asp_proteas
PGSC0003DMG400001252	4113.PGSC0003DMT400003166	COG4886@1|root,KOG0619@2759|Eukaryota,37RBP@33090|Viridiplantae,3GC4B@35493|Streptophyta,44B9G@71274|asterids	35493|Streptophyta	S	Leucine rich repeat N-terminal domain	-	GO:0000166,GO:0003674,GO:0005488,GO:0005575,GO:0005622,GO:0005623,GO:0005737,GO:0009507,GO:0009536,GO:0036094,GO:0043226,GO:0043227,GO:0043229,GO:0043231,GO:0044424,GO:0044444,GO:0044464,GO:0097159,GO:1901265,GO:1901363	-	-	-	-	-	-	-	LRRNT_2,LRR_1,LRR_8
PGSC0003DMG400022058	4113.PGSC0003DMT400056716	28YVN@1|root,2R5PU@2759|Eukaryota,37HQ0@33090|Viridiplantae,3G7EU@35493|Streptophyta,44N6E@71274|asterids	35493|Streptophyta	K	helix loop helix domain	-	-	-	-	-	-	-	-	-	HLH
PGSC0003DMG400044037	4113.PGSC0003DMT400088653	2EHFI@1|root,2SN44@2759|Eukaryota,380JJ@33090|Viridiplantae,3GQ86@35493|Streptophyta	35493|Streptophyta	-	-	-	-	-	-	-	-	-	-	-	Retrotrans_gag
PGSC0003DMG400039935	4113.PGSC0003DMT400090364	2CNCD@1|root,2QV6U@2759|Eukaryota,37HME@33090|Viridiplantae,3G8YR@35493|Streptophyta,44H86@71274|asterids	35493|Streptophyta	-	-	-	-	-	-	-	-	-	-	-	-
PGSC0003DMG401008665	4113.PGSC0003DMT400022327	COG0657@1|root,KOG1515@2759|Eukaryota,37MSW@33090|Viridiplantae,3GNC9@35493|Streptophyta,44UQC@71274|asterids	35493|Streptophyta	V	Carboxylesterase family	-	-	-	-	-	-	-	-	-	Abhydrolase_3
PGSC0003DMG401008663	4113.PGSC0003DMT400022316	COG0277@1|root,KOG1231@2759|Eukaryota,37P3I@33090|Viridiplantae,3G9BY@35493|Streptophyta,44G0T@71274|asterids	35493|Streptophyta	C	D-lactate dehydrogenase	-	GO:0000166,GO:0003674,GO:0003824,GO:0003973,GO:0004457,GO:0004458,GO:0005488,GO:0005515,GO:0005524,GO:0005575,GO:0005622,GO:0005623,GO:0005737,GO:0005739,GO:0006081,GO:0008144,GO:0008150,GO:0008152,GO:0008720,GO:0008891,GO:0009056,GO:0009438,GO:0009987,GO:0016491,GO:0016614,GO:0016616,GO:0016898,GO:0016899,GO:0017076,GO:0019154,GO:0030554,GO:0032553,GO:0032555,GO:0032559,GO:0035639,GO:0036094,GO:…	1.1.2.4	ko:K00102	ko00620,map00620	-	R00197	RC00044	ko00000,ko00001,ko01000	FAD-oxidase_C,FAD_binding_4
PGSC0003DMG403008663	4113.PGSC0003DMT400022322	COG0277@1|root,KOG1231@2759|Eukaryota,37P3I@33090|Viridiplantae,3G9BY@35493|Streptophyta,44G0T@71274|asterids	35493|Streptophyta	C	D-lactate dehydrogenase	-	GO:0000166,GO:0003674,GO:0003824,GO:0003973,GO:0004457,GO:0004458,GO:0005488,GO:0005515,GO:0005524,GO:0005575,GO:0005622,GO:0005623,GO:0005737,GO:0005739,GO:0006081,GO:0008144,GO:0008150,GO:0008152,GO:0008720,GO:0008891,GO:0009056,GO:0009438,GO:0009987,GO:0016491,GO:0016614,GO:0016616,GO:0016898,GO:0016899,GO:0017076,GO:0019154,GO:0030554,GO:0032553,GO:0032555,GO:0032559,GO:0035639,GO:0036094,GO:…	1.1.2.4	ko:K00102	ko00620,map00620	-	R00197	RC00044	ko00000,ko00001,ko01000	FAD-oxidase_C,FAD_binding_4
PGSC0003DMG400013141	4081.Solyc00g019740.1.1	29XCM@1|root,2RXRI@2759|Eukaryota,37U8V@33090|Viridiplantae,3GHWM@35493|Streptophyta	35493|Streptophyta	S	ATP synthase protein YMF19	-	GO:0000276,GO:0003674,GO:0005488,GO:0005575,GO:0005622,GO:0005623,GO:0005737,GO:0005739,GO:0005740,GO:0005743,GO:0005753,GO:0005773,GO:0009507,GO:0009536,GO:0016020,GO:0016469,GO:0019866,GO:0031090,GO:0031966,GO:0031967,GO:0031975,GO:0032991,GO:0033177,GO:0043167,GO:0043169,GO:0043226,GO:0043227,GO:0043229,GO:0043231,GO:0044422,GO:0044424,GO:0044425,GO:0044429,GO:0044444,GO:0044446,GO:0044455,GO:…	-	ko:K02109	ko00190,ko00195,ko01100,map00190,map00195,map01100	M00157	-	-	ko00000,ko00001,ko00002,ko00194	DUF1082,YMF19
PGSC0003DMG400022867	4113.PGSC0003DMT400058860	COG5068@1|root,KOG0014@2759|Eukaryota,37IVE@33090|Viridiplantae,3GFFG@35493|Streptophyta,44QR8@71274|asterids	35493|Streptophyta	K	MADS-box protein	-	GO:0001558,GO:0003674,GO:0003700,GO:0006355,GO:0007275,GO:0008150,GO:0009555,GO:0009889,GO:0010152,GO:0010468,GO:0010556,GO:0010769,GO:0019219,GO:0019222,GO:0021700,GO:0022603,GO:0022604,GO:0031323,GO:0031326,GO:0032501,GO:0032502,GO:0040008,GO:0043900,GO:0045595,GO:0048229,GO:0048638,GO:0048856,GO:0050789,GO:0050793,GO:0050794,GO:0051128,GO:0051171,GO:0051239,GO:0051252,GO:0051510,GO:0060255,GO:…	-	-	-	-	-	-	-	SRF-TF
PGSC0003DMG400022875	4113.PGSC0003DMT400058878	2A7Y6@1|root,2RYF9@2759|Eukaryota,37TVS@33090|Viridiplantae,3GI2V@35493|Streptophyta,44KQU@71274|asterids	35493|Streptophyta	S	Sterile alpha motif.	-	-	-	-	-	-	-	-	-	SAM_2
PGSC0003DMG400022879	4098.XP_009607419.1	28NA2@1|root,2QUVH@2759|Eukaryota	2759|Eukaryota	S	A Receptor for Ubiquitination Targets	-	-	-	-	-	-	-	-	-	F-box,FBA_1,FBA_3
PGSC0003DMG400022860	4113.PGSC0003DMT400058833	COG5228@1|root,KOG0304@2759|Eukaryota,37MT2@33090|Viridiplantae,3G9U5@35493|Streptophyta,44BMY@71274|asterids	35493|Streptophyta	A	CAF1 family ribonuclease	-	-	-	ko:K12581	ko03018,map03018	-	-	-	ko00000,ko00001,ko03019	CAF1
PGSC0003DMG400022868	4113.PGSC0003DMT400058863	COG3491@1|root,KOG0143@2759|Eukaryota,3874M@33090|Viridiplantae,3GV3T@35493|Streptophyta,44ST7@71274|asterids	2759|Eukaryota	Q	Belongs to the iron ascorbate-dependent oxidoreductase family	-	-	-	ko:K06892	ko00940,ko01110,map00940,map01110	-	R11549	RC00046	ko00000,ko00001,ko01000	2OG-FeII_Oxy,DIOX_N
PGSC0003DMG401019060	4113.PGSC0003DMT400049042	COG0438@1|root,KOG0853@2759|Eukaryota,37R2V@33090|Viridiplantae,3G9PP@35493|Streptophyta,44I6F@71274|asterids	35493|Streptophyta	M	sucrose-phosphate synthase	-	GO:0003674,GO:0003824,GO:0005575,GO:0005623,GO:0005886,GO:0008194,GO:0016020,GO:0016740,GO:0016757,GO:0016758,GO:0035251,GO:0044464,GO:0046524,GO:0046527,GO:0071944	2.4.1.14	ko:K00696	ko00500,ko01100,map00500,map01100	-	R00766	RC00005,RC00028,RC02748	ko00000,ko00001,ko01000	Glyco_trans_4_4,Glycos_transf_1,S6PP,Sucrose_synth
PGSC0003DMG402006664	4113.PGSC0003DMT400017068	COG0584@1|root,KOG2258@2759|Eukaryota,37N3G@33090|Viridiplantae,3GCRQ@35493|Streptophyta,44K18@71274|asterids	35493|Streptophyta	C	glycerophosphoryl diester phosphodiesterase	-	-	-	-	-	-	-	-	-	GDPD
PGSC0003DMG400006668	4113.PGSC0003DMT400017083	2AAJE@1|root,2RYM9@2759|Eukaryota,37TQ4@33090|Viridiplantae,3GHYM@35493|Streptophyta,44QEP@71274|asterids	35493|Streptophyta	S	Uncharacterized protein conserved in bacteria (DUF2062)	-	-	-	-	-	-	-	-	-	DUF2062
PGSC0003DMG400022933	4113.PGSC0003DMT400059046	COG1472@1|root,2QQ55@2759|Eukaryota,37HXP@33090|Viridiplantae,3G7F4@35493|Streptophyta,44RVV@71274|asterids	35493|Streptophyta	G	beta-D-xylosidase	BXL1	GO:0000003,GO:0003006,GO:0003674,GO:0003824,GO:0004553,GO:0005575,GO:0005576,GO:0005618,GO:0005623,GO:0007275,GO:0008150,GO:0009505,GO:0009791,GO:0010154,GO:0010214,GO:0016787,GO:0016798,GO:0022414,GO:0030312,GO:0032501,GO:0032502,GO:0044464,GO:0046556,GO:0048046,GO:0048316,GO:0048608,GO:0048731,GO:0048856,GO:0061458,GO:0071944	3.2.1.37	ko:K15920	ko00520,ko01100,map00520,map01100	-	R01433	RC00467	ko00000,ko00001,ko01000	Fn3-like,Glyco_hydro_3,Glyco_hydro_3_C
PGSC0003DMG400022936	4113.PGSC0003DMT400059054	COG0465@1|root,KOG0743@2759|Eukaryota,37QYB@33090|Viridiplantae,3G9CY@35493|Streptophyta,44B9K@71274|asterids	35493|Streptophyta	O	Belongs to the AAA ATPase family	-	-	-	ko:K08900	-	-	-	-	ko00000,ko03029	AAA,AAA_assoc
PGSC0003DMG400022938	4113.PGSC0003DMT400059061	KOG2164@1|root,KOG4199@1|root,KOG2164@2759|Eukaryota,KOG4199@2759|Eukaryota,37PSY@33090|Viridiplantae,3GC7R@35493|Streptophyta,44DZ9@71274|asterids	35493|Streptophyta	O	Armadillo/beta-catenin-like repeats	-	GO:0002244,GO:0002376,GO:0002520,GO:0005575,GO:0005622,GO:0005623,GO:0005737,GO:0005829,GO:0007275,GO:0008150,GO:0009987,GO:0030097,GO:0030154,GO:0032501,GO:0032502,GO:0044424,GO:0044444,GO:0044464,GO:0048513,GO:0048534,GO:0048731,GO:0048856,GO:0048869	-	-	-	-	-	-	-	zf-C3HC4
PGSC0003DMG400022929	4113.PGSC0003DMT400059031	COG0436@1|root,KOG0257@2759|Eukaryota,37HF9@33090|Viridiplantae,3GHHY@35493|Streptophyta,44E0N@71274|asterids	35493|Streptophyta	E	Aminotransferase class I and II	ALD1	GO:0001101,GO:0002376,GO:0003674,GO:0003824,GO:0005488,GO:0005507,GO:0005575,GO:0005622,GO:0005623,GO:0005737,GO:0006950,GO:0006952,GO:0006955,GO:0007154,GO:0007165,GO:0007275,GO:0007568,GO:0008144,GO:0008150,GO:0008483,GO:0009507,GO:0009532,GO:0009536,GO:0009570,GO:0009605,GO:0009607,GO:0009617,GO:0009627,GO:0009719,GO:0009725,GO:0009735,GO:0009751,GO:0009814,GO:0009862,GO:0009863,GO:0009987,GO:…	2.6.1.83	ko:K10206	ko00300,ko01100,ko01110,ko01130,ko01230,map00300,map01100,map01110,map01130,map01230	M00527	R07613	RC00006,RC01847	ko00000,ko00001,ko00002,ko01000,ko01007	Aminotran_1_2
PGSC0003DMG400022941	4113.PGSC0003DMT400059065	COG3491@1|root,KOG0143@2759|Eukaryota,3874M@33090|Viridiplantae,3GV3T@35493|Streptophyta,44ST7@71274|asterids	35493|Streptophyta	Q	Belongs to the iron ascorbate-dependent oxidoreductase family	-	-	-	ko:K06892	ko00940,ko01110,map00940,map01110	-	R11549	RC00046	ko00000,ko00001,ko01000	-
PGSC0003DMG400022930	4081.Solyc11g044750.1.1	28JD3@1|root,2QRRY@2759|Eukaryota,37MMD@33090|Viridiplantae,3GFNG@35493|Streptophyta,44DED@71274|asterids	35493|Streptophyta	L	Whirly transcription factor	-	GO:0003674,GO:0003676,GO:0003677,GO:0003723,GO:0003729,GO:0005488,GO:0005575,GO:0005622,GO:0005623,GO:0005737,GO:0005739,GO:0006139,GO:0006259,GO:0006281,GO:0006725,GO:0006807,GO:0006950,GO:0006952,GO:0006974,GO:0008150,GO:0008152,GO:0009987,GO:0033554,GO:0034641,GO:0043170,GO:0043226,GO:0043227,GO:0043229,GO:0043231,GO:0044237,GO:0044238,GO:0044260,GO:0044424,GO:0044444,GO:0044464,GO:0046483,GO:…	-	-	-	-	-	-	-	Whirly
PGSC0003DMG400022931	4113.PGSC0003DMT400059040	2C7YN@1|root,2QPP6@2759|Eukaryota,37MD8@33090|Viridiplantae,3G9T4@35493|Streptophyta,44RFG@71274|asterids	35493|Streptophyta	K	basic region leucin zipper	-	GO:0001067,GO:0001101,GO:0003674,GO:0003676,GO:0003677,GO:0003700,GO:0005488,GO:0005575,GO:0005622,GO:0005623,GO:0005634,GO:0006355,GO:0006950,GO:0006970,GO:0007154,GO:0007165,GO:0008150,GO:0009414,GO:0009415,GO:0009628,GO:0009651,GO:0009719,GO:0009725,GO:0009737,GO:0009738,GO:0009755,GO:0009787,GO:0009789,GO:0009889,GO:0009966,GO:0009967,GO:0009987,GO:0010033,GO:0010035,GO:0010468,GO:0010556,GO:…	-	ko:K14432	ko04075,map04075	-	-	-	ko00000,ko00001,ko03000	bZIP_1
PGSC0003DMG400013957	4113.PGSC0003DMT400060638	COG4886@1|root,2QPYS@2759|Eukaryota,37Q18@33090|Viridiplantae,3GA2W@35493|Streptophyta,44S1M@71274|asterids	35493|Streptophyta	T	Serine-threonine protein kinase, plant-type	-	-	2.7.11.1	ko:K04730,ko:K04733,ko:K13420	ko04010,ko04016,ko04064,ko04620,ko04621,ko04624,ko04626,ko04722,ko05133,ko05140,ko05142,ko05145,ko05152,ko05162,ko05164,ko05169,map04010,map04016,map04064,map04620,map04621,map04624,map04626,map04722,map05133,map05140,map05142,map05145,map05152,map05162,map05164,map05169	M00686	-	-	ko00000,ko00001,ko00002,ko01000,ko01001	LRRNT_2,LRR_1,LRR_8,Pkinase,Pkinase_Tyr
PGSC0003DMG400022932	4113.PGSC0003DMT400059042	COG1055@1|root,2QQAH@2759|Eukaryota,37QGQ@33090|Viridiplantae,3G9KX@35493|Streptophyta,44GF0@71274|asterids	35493|Streptophyta	P	Citrate transporter	-	GO:0003674,GO:0005215,GO:0005342,GO:0005575,GO:0005622,GO:0005623,GO:0005737,GO:0006810,GO:0006811,GO:0006812,GO:0006814,GO:0006820,GO:0006848,GO:0006950,GO:0006970,GO:0008028,GO:0008150,GO:0008509,GO:0008514,GO:0009507,GO:0009526,GO:0009536,GO:0009628,GO:0009651,GO:0009941,GO:0015075,GO:0015291,GO:0015297,GO:0015318,GO:0015672,GO:0015711,GO:0015718,GO:0015849,GO:0022804,GO:0022857,GO:0030001,GO:…	-	-	-	-	-	-	-	CitMHS
PGSC0003DMG400033698	4113.PGSC0003DMT400083997	28JPH@1|root,2QSMF@2759|Eukaryota,37Q51@33090|Viridiplantae,3GDZE@35493|Streptophyta,44HN9@71274|asterids	35493|Streptophyta	S	PAP_fibrillin	-	-	-	-	-	-	-	-	-	PAP_fibrillin
PGSC0003DMG400003483	4113.PGSC0003DMT400008941	2EDCS@1|root,2SJ17@2759|Eukaryota,37Y19@33090|Viridiplantae,3GNH1@35493|Streptophyta,44HNB@71274|asterids	35493|Streptophyta	-	-	-	-	-	-	-	-	-	-	-	-
PGSC0003DMG400003484	4113.PGSC0003DMT400008944	KOG0149@1|root,KOG0149@2759|Eukaryota,37S4W@33090|Viridiplantae,3GAKR@35493|Streptophyta,44G8T@71274|asterids	35493|Streptophyta	A	RNA recognition motif	-	GO:0000075,GO:0000077,GO:0000278,GO:0003674,GO:0003676,GO:0003723,GO:0003729,GO:0003730,GO:0005488,GO:0005575,GO:0005622,GO:0005623,GO:0005634,GO:0005737,GO:0005829,GO:0006950,GO:0006974,GO:0006977,GO:0006978,GO:0007049,GO:0007050,GO:0007093,GO:0007154,GO:0007165,GO:0007346,GO:0008150,GO:0008285,GO:0009892,GO:0009893,GO:0009894,GO:0009895,GO:0009987,GO:0010468,GO:0010564,GO:0010604,GO:0010605,GO:…	-	-	-	-	-	-	-	RRM_1
PGSC0003DMG400023134	4113.PGSC0003DMT400059551	2CN29@1|root,2QTFS@2759|Eukaryota,37I2C@33090|Viridiplantae,3GAMU@35493|Streptophyta,44UVY@71274|asterids	35493|Streptophyta	S	Plant protein of unknown function	-	-	-	-	-	-	-	-	-	DUF247
PGSC0003DMG400023133	4113.PGSC0003DMT400059549	KOG1267@1|root,KOG1267@2759|Eukaryota,37S0G@33090|Viridiplantae,3GCRR@35493|Streptophyta,44GHI@71274|asterids	35493|Streptophyta	K	mTERF	-	GO:0003674,GO:0003676,GO:0003677,GO:0003690,GO:0003723,GO:0005488,GO:0005575,GO:0005622,GO:0005623,GO:0005737,GO:0005739,GO:0006139,GO:0006396,GO:0006399,GO:0006725,GO:0006807,GO:0008033,GO:0008150,GO:0008152,GO:0009507,GO:0009536,GO:0009987,GO:0010467,GO:0016070,GO:0034470,GO:0034641,GO:0034660,GO:0043170,GO:0043226,GO:0043227,GO:0043229,GO:0043231,GO:0044237,GO:0044238,GO:0044424,GO:0044444,GO:…	-	ko:K15032	-	-	-	-	ko00000,ko03012,ko03029	mTERF
PGSC0003DMG400037235	4113.PGSC0003DMT400087664	KOG1192@1|root,KOG1192@2759|Eukaryota,3883X@33090|Viridiplantae,3GW75@35493|Streptophyta,44SV9@71274|asterids	2759|Eukaryota	CG	UDP-glucose glucosyltransferase	-	-	2.4.1.330	ko:K21354	-	-	-	-	ko00000,ko01000	UDPGT
PGSC0003DMG400023132	4113.PGSC0003DMT400059544	COG5104@1|root,KOG0152@2759|Eukaryota,37P76@33090|Viridiplantae,3GANH@35493|Streptophyta,44PKW@71274|asterids	35493|Streptophyta	A	Contains two conserved F residues	-	GO:0000375,GO:0000377,GO:0000398,GO:0003674,GO:0003676,GO:0003723,GO:0005488,GO:0005515,GO:0005575,GO:0005622,GO:0005623,GO:0005634,GO:0005654,GO:0005681,GO:0005684,GO:0005685,GO:0005737,GO:0005829,GO:0006139,GO:0006396,GO:0006397,GO:0006725,GO:0006807,GO:0006928,GO:0006996,GO:0007010,GO:0008150,GO:0008152,GO:0008360,GO:0008380,GO:0009987,GO:0010467,GO:0010564,GO:0016043,GO:0016070,GO:0016071,GO:…	-	ko:K12821	ko03040,map03040	-	-	-	ko00000,ko00001,ko03041	FF,WW
PGSC0003DMG400023131	4113.PGSC0003DMT400059543	28KD8@1|root,2QSU2@2759|Eukaryota,37J6Q@33090|Viridiplantae,3GAQT@35493|Streptophyta,44S2F@71274|asterids	35493|Streptophyta	B	Domain in histone families 1 and 5	-	GO:0000228,GO:0000723,GO:0000781,GO:0000784,GO:0000785,GO:0001101,GO:0003674,GO:0003676,GO:0003677,GO:0003682,GO:0003690,GO:0003691,GO:0003697,GO:0003700,GO:0005488,GO:0005515,GO:0005575,GO:0005622,GO:0005623,GO:0005634,GO:0005694,GO:0005730,GO:0006139,GO:0006259,GO:0006355,GO:0006357,GO:0006725,GO:0006807,GO:0006950,GO:0006970,GO:0006996,GO:0008134,GO:0008150,GO:0008152,GO:0009628,GO:0009651,GO:…	-	ko:K09422	-	-	-	-	ko00000,ko03000	Linker_histone,Myb_DNA-binding
PGSC0003DMG401001132	4113.PGSC0003DMT400002899	COG0477@1|root,KOG1330@2759|Eukaryota,37M7R@33090|Viridiplantae,3GCYR@35493|Streptophyta,44P1S@71274|asterids	35493|Streptophyta	G	Transporter	-	GO:0005575,GO:0005623,GO:0005886,GO:0016020,GO:0044464,GO:0071944	-	-	-	-	-	-	-	MFS_1,OATP
PGSC0003DMG402001132	4113.PGSC0003DMT400002900	COG0477@1|root,KOG1330@2759|Eukaryota,37M7R@33090|Viridiplantae,3GCYR@35493|Streptophyta,44P1S@71274|asterids	35493|Streptophyta	G	Transporter	-	GO:0005575,GO:0005623,GO:0005886,GO:0016020,GO:0044464,GO:0071944	-	-	-	-	-	-	-	MFS_1,OATP
PGSC0003DMG400007588	4113.PGSC0003DMT400019637	COG0477@1|root,KOG1330@2759|Eukaryota,37M7R@33090|Viridiplantae,3GCYR@35493|Streptophyta,44P1S@71274|asterids	35493|Streptophyta	G	Transporter	-	GO:0005575,GO:0005623,GO:0005886,GO:0016020,GO:0044464,GO:0071944	-	-	-	-	-	-	-	MFS_1,OATP
PGSC0003DMG400007590	4113.PGSC0003DMT400019639	KOG1075@1|root,KOG1075@2759|Eukaryota,37TIF@33090|Viridiplantae,3G9IZ@35493|Streptophyta,44SVG@71274|asterids	35493|Streptophyta	S	RNase H family protein	-	-	-	-	-	-	-	-	-	DUF4283,RVT_1,RVT_3,zf-RVT
PGSC0003DMG400009576	4113.PGSC0003DMT400024773	2CRGZ@1|root,2R825@2759|Eukaryota,389WY@33090|Viridiplantae,3GWEJ@35493|Streptophyta,44U7E@71274|asterids	35493|Streptophyta	-	-	-	-	-	-	-	-	-	-	-	-
PGSC0003DMG400009579	4113.PGSC0003DMT400024781	2CMP8@1|root,2QR60@2759|Eukaryota,37MJT@33090|Viridiplantae,3GCW2@35493|Streptophyta,44IZE@71274|asterids	35493|Streptophyta	S	Translocase of chloroplast 159/132, membrane anchor domain	-	GO:0003674,GO:0004888,GO:0005488,GO:0005515,GO:0005575,GO:0005622,GO:0005623,GO:0005737,GO:0006605,GO:0006810,GO:0006886,GO:0007154,GO:0007165,GO:0008104,GO:0008150,GO:0009507,GO:0009526,GO:0009527,GO:0009536,GO:0009707,GO:0009941,GO:0009987,GO:0015031,GO:0015833,GO:0016020,GO:0019867,GO:0019899,GO:0023052,GO:0031090,GO:0031967,GO:0031968,GO:0031969,GO:0031975,GO:0033036,GO:0033365,GO:0034613,GO:…	-	-	-	-	-	-	-	AIG1,TOC159_MAD
PGSC0003DMG400009580	4113.PGSC0003DMT400024782	29559@1|root,2RC31@2759|Eukaryota,37R5N@33090|Viridiplantae,3GBSD@35493|Streptophyta,44HXY@71274|asterids	35493|Streptophyta	S	Membrane fusion protein Use1	-	-	-	ko:K08507,ko:K15902	ko04130,map04130	-	-	-	ko00000,ko00001,ko03016,ko04131	Use1
PGSC0003DMG401008783	4113.PGSC0003DMT400022652	COG0649@1|root,KOG2870@2759|Eukaryota,37KKG@33090|Viridiplantae,3GDNP@35493|Streptophyta	35493|Streptophyta	C	NDH shuttles electrons from NAD(P)H plastoquinone, via FMN and iron-sulfur (Fe-S) centers, to quinones in the photosynthetic chain and possibly in a chloroplast respiratory chain. The immediate electron acceptor for the enzyme in this species is believed to be plastoquinone. Couples the redox reaction to proton translocation, and thus conserves the redox energy in a proton gradient	ndhH	GO:0003674,GO:0003824,GO:0003959,GO:0005575,GO:0005622,GO:0005623,GO:0005737,GO:0008150,GO:0008152,GO:0009507,GO:0009532,GO:0009534,GO:0009535,GO:0009536,GO:0009570,GO:0009579,GO:0016020,GO:0016491,GO:0016651,GO:0031976,GO:0031984,GO:0034357,GO:0042651,GO:0043226,GO:0043227,GO:0043229,GO:0043231,GO:0044422,GO:0044424,GO:0044434,GO:0044435,GO:0044436,GO:0044444,GO:0044446,GO:0044464,GO:0055035,GO:…	1.6.5.3	ko:K05579	ko00190,ko01100,map00190,map01100	M00145	R11945	RC00061	ko00000,ko00001,ko00002,ko01000	Complex1_49kDa
PGSC0003DMG402008784	4113.PGSC0003DMT400089450	2E30T@1|root,2SA69@2759|Eukaryota,37XUE@33090|Viridiplantae,3GWDE@35493|Streptophyta,44U28@71274|asterids	35493|Streptophyta	-	-	-	-	-	-	-	-	-	-	-	-
PGSC0003DMG400043483	4113.PGSC0003DMT400093912	2CVA4@1|root,2RRM4@2759|Eukaryota,3898I@33090|Viridiplantae,3GY7P@35493|Streptophyta,44S5J@71274|asterids	35493|Streptophyta	-	-	-	-	-	-	-	-	-	-	-	F-box,FBA_3
PGSC0003DMG400017812	4113.PGSC0003DMT400045932	COG0049@1|root,KOG3291@2759|Eukaryota,37Q1Y@33090|Viridiplantae,3GAH1@35493|Streptophyta,44NNI@71274|asterids	35493|Streptophyta	J	Belongs to the universal ribosomal protein uS7 family	-	-	-	ko:K02989	ko03010,map03010	M00177	-	-	br01610,ko00000,ko00001,ko00002,ko03011	Ribosomal_S7
PGSC0003DMG400001003	4113.PGSC0003DMT400002609	COG3474@1|root,KOG3453@2759|Eukaryota,37UJ3@33090|Viridiplantae,3GIMU@35493|Streptophyta,44TIW@71274|asterids	35493|Streptophyta	C	Electron carrier protein. The oxidized form of the cytochrome c heme group can accept an electron from the heme group of the cytochrome c1 subunit of cytochrome reductase. Cytochrome c then transfers this electron to the cytochrome oxidase complex, the final protein carrier in the mitochondrial electron-transport chain	-	GO:0005575,GO:0005622,GO:0005623,GO:0005737,GO:0005739,GO:0005740,GO:0005758,GO:0006091,GO:0006119,GO:0006122,GO:0006123,GO:0006139,GO:0006163,GO:0006725,GO:0006753,GO:0006793,GO:0006796,GO:0006807,GO:0008150,GO:0008152,GO:0009060,GO:0009117,GO:0009123,GO:0009126,GO:0009141,GO:0009144,GO:0009150,GO:0009161,GO:0009167,GO:0009199,GO:0009205,GO:0009259,GO:0009987,GO:0015980,GO:0016310,GO:0017144,GO:…	-	ko:K08738	ko00920,ko01100,ko01120,ko01524,ko02020,ko04115,ko04210,ko04214,ko04215,ko04932,ko05010,ko05012,ko05014,ko05016,ko05134,ko05145,ko05152,ko05161,ko05164,ko05167,ko05168,ko05200,ko05210,ko05222,ko05416,map00920,map01100,map01120,map01524,map02020,map04115,map04210,map04214,map04215,map04932,map05010,map05012,map05014,map05016,map05134,map05145,map05152,map05161,map05164,map05167,map05168,map05200,m…	M00595	R10151	RC03151,RC03152	ko00000,ko00001,ko00002	Cytochrom_C
PGSC0003DMG400001009	4113.PGSC0003DMT400006269	COG1963@1|root,2RZ3E@2759|Eukaryota,37TQD@33090|Viridiplantae,3GHZD@35493|Streptophyta,44RKR@71274|asterids	35493|Streptophyta	S	Divergent PAP2 family	-	-	-	ko:K09775	-	-	-	-	ko00000	DUF212
PGSC0003DMG400037247	4113.PGSC0003DMT400087676	2E1E1@1|root,2S8RB@2759|Eukaryota,37WNP@33090|Viridiplantae,3GKZG@35493|Streptophyta,44M7G@71274|asterids	35493|Streptophyta	-	-	-	-	-	-	-	-	-	-	-	-
PGSC0003DMG400001006	4113.PGSC0003DMT400002617	COG4354@1|root,KOG2119@2759|Eukaryota,37JKE@33090|Viridiplantae,3GEJ3@35493|Streptophyta,44PXF@71274|asterids	35493|Streptophyta	G	Non-lysosomal glucosylceramidase that catalyzes the conversion of glucosylceramide to free glucose and ceramide	-	-	3.2.1.45	ko:K17108	ko00511,ko00600,ko01100,map00511,map00600,map01100	-	R01498	RC00059,RC00451	ko00000,ko00001,ko01000	DUF608,Glyco_hydr_116N
PGSC0003DMG400011914	4113.PGSC0003DMT400031096	KOG1676@1|root,KOG1676@2759|Eukaryota,37KHB@33090|Viridiplantae,3GBD4@35493|Streptophyta,44H8Y@71274|asterids	35493|Streptophyta	A	K homology RNA-binding domain	-	GO:0000976,GO:0000977,GO:0000978,GO:0000981,GO:0000982,GO:0000987,GO:0001012,GO:0001067,GO:0001077,GO:0001228,GO:0003674,GO:0003676,GO:0003677,GO:0003690,GO:0003700,GO:0005488,GO:0005575,GO:0005622,GO:0005623,GO:0005634,GO:0005737,GO:0006139,GO:0006351,GO:0006355,GO:0006357,GO:0006366,GO:0006725,GO:0006807,GO:0008150,GO:0008152,GO:0009058,GO:0009059,GO:0009889,GO:0009891,GO:0009893,GO:0009987,GO:…	-	ko:K13210	-	-	-	-	ko00000,ko03019,ko03041	KH_1
PGSC0003DMG400042395	4113.PGSC0003DMT400068723	2E8Y5@1|root,2SFCP@2759|Eukaryota,382B1@33090|Viridiplantae,3GREP@35493|Streptophyta	35493|Streptophyta	S	Domain of unknown function (DUF4283)	-	-	-	-	-	-	-	-	-	DUF4283
PGSC0003DMG400019013	4113.PGSC0003DMT400048932	COG0174@1|root,KOG0683@2759|Eukaryota,37RX7@33090|Viridiplantae,3GC1F@35493|Streptophyta,44QXH@71274|asterids	35493|Streptophyta	E	Belongs to the glutamine synthetase family	-	GO:0000003,GO:0000905,GO:0001896,GO:0003006,GO:0005575,GO:0005622,GO:0005623,GO:0005737,GO:0006725,GO:0007275,GO:0008150,GO:0008152,GO:0008219,GO:0009058,GO:0009403,GO:0009404,GO:0009889,GO:0009891,GO:0009893,GO:0009987,GO:0010720,GO:0010913,GO:0010914,GO:0012501,GO:0018130,GO:0019222,GO:0019438,GO:0019748,GO:0019954,GO:0022414,GO:0030154,GO:0030436,GO:0030582,GO:0030584,GO:0031323,GO:0031325,GO:…	6.3.1.2	ko:K01915	ko00220,ko00250,ko00630,ko00910,ko01100,ko01120,ko01230,ko02020,ko04217,ko04724,ko04727,map00220,map00250,map00630,map00910,map01100,map01120,map01230,map02020,map04217,map04724,map04727	-	R00253	RC00010,RC02798	ko00000,ko00001,ko01000,ko04147	Amidohydro_2,Gln-synt_C,Gln-synt_N_2
PGSC0003DMG400006564	4113.PGSC0003DMT400016786	28JCA@1|root,2QRRA@2759|Eukaryota,37MKH@33090|Viridiplantae,3GD0Z@35493|Streptophyta,44PDA@71274|asterids	35493|Streptophyta	S	Protein RETICULATA-related	-	GO:0000003,GO:0000302,GO:0003006,GO:0005575,GO:0005622,GO:0005623,GO:0005737,GO:0006950,GO:0006979,GO:0007275,GO:0008150,GO:0009314,GO:0009416,GO:0009507,GO:0009526,GO:0009536,GO:0009628,GO:0009648,GO:0009790,GO:0009791,GO:0009793,GO:0009941,GO:0010154,GO:0022414,GO:0031967,GO:0031975,GO:0032501,GO:0032502,GO:0042221,GO:0043226,GO:0043227,GO:0043229,GO:0043231,GO:0044422,GO:0044424,GO:0044434,GO:…	-	-	-	-	-	-	-	RETICULATA-like
PGSC0003DMG400010732	4098.XP_009626724.1	28HCZ@1|root,2QPRA@2759|Eukaryota,37M4K@33090|Viridiplantae,3GGZ0@35493|Streptophyta,44T70@71274|asterids	35493|Streptophyta	O	Glutathione S-transferase, N-terminal domain	-	-	-	ko:K03354	ko04110,ko04111,ko04113,ko04114,ko04120,ko04914,ko05166,map04110,map04111,map04113,map04114,map04120,map04914,map05166	M00389	-	-	ko00000,ko00001,ko00002,ko03036,ko04121	GST_N_3
PGSC0003DMG400045595	4113.PGSC0003DMT400040945	KOG4197@1|root,KOG4197@2759|Eukaryota,37QJD@33090|Viridiplantae,3G9BF@35493|Streptophyta,44E0U@71274|asterids	35493|Streptophyta	S	Pentatricopeptide repeat-containing protein	-	GO:0003674,GO:0003676,GO:0003723,GO:0003824,GO:0004518,GO:0004519,GO:0005488,GO:0005575,GO:0005622,GO:0005623,GO:0006139,GO:0006725,GO:0006807,GO:0008150,GO:0008152,GO:0009451,GO:0009987,GO:0016070,GO:0016787,GO:0016788,GO:0034641,GO:0043170,GO:0043226,GO:0043227,GO:0043229,GO:0043231,GO:0043412,GO:0044237,GO:0044238,GO:0044424,GO:0044464,GO:0046483,GO:0071704,GO:0090304,GO:0090305,GO:0097159,GO:…	-	-	-	-	-	-	-	PPR,PPR_1,PPR_2,PPR_3,bHLH-MYC_N
PGSC0003DMG400027804	4113.PGSC0003DMT400071462	COG2124@1|root,KOG0156@2759|Eukaryota,37YFX@33090|Viridiplantae,3GNAA@35493|Streptophyta,44ITQ@71274|asterids	35493|Streptophyta	Q	Belongs to the cytochrome P450 family	-	-	-	ko:K20623	ko00905,ko01100,ko01110,map00905,map01100,map01110	-	R07470,R07474	RC00661	ko00000,ko00001,ko00199	p450
PGSC0003DMG400046721	4113.PGSC0003DMT400024875	KOG1075@1|root,KOG1075@2759|Eukaryota	2759|Eukaryota	E	Ribonuclease H protein	-	-	2.7.7.8	ko:K00962	ko00230,ko00240,ko03018,map00230,map00240,map03018	M00394	R00437,R00438,R00439,R00440	RC02795	ko00000,ko00001,ko00002,ko01000,ko03016,ko03019	-
PGSC0003DMG400047000	4113.PGSC0003DMT400097429	COG2801@1|root,2T0AF@2759|Eukaryota	2759|Eukaryota	L	Retroviral aspartyl protease	-	-	-	-	-	-	-	-	-	RVP_2
PGSC0003DMG400047082	4113.PGSC0003DMT400095568	2CRF2@1|root,2R7WD@2759|Eukaryota,3885J@33090|Viridiplantae,3GZ1Z@35493|Streptophyta,44TBA@71274|asterids	35493|Streptophyta	S	TNP2-like transposon protein	-	-	-	-	-	-	-	-	-	-
PGSC0003DMG400006732	4113.PGSC0003DMT400091976	2CZCY@1|root,2S9RT@2759|Eukaryota,37X8J@33090|Viridiplantae,3GM9X@35493|Streptophyta,44SS8@71274|asterids	35493|Streptophyta	S	Conserved gene of	-	-	-	-	-	-	-	-	-	Transposase_24
PGSC0003DMG400042088	4113.PGSC0003DMT400092517	KOG1075@1|root,KOG1075@2759|Eukaryota	2759|Eukaryota	E	Ribonuclease H protein	-	-	-	-	-	-	-	-	-	DUF1725,DUF4283,Exo_endo_phos_2,RVT_1
PGSC0003DMG400026862	4113.PGSC0003DMT400069054	KOG0131@1|root,KOG0131@2759|Eukaryota,37TSQ@33090|Viridiplantae,3GI9H@35493|Streptophyta,44JP4@71274|asterids	35493|Streptophyta	A	RNA recognition motif	-	GO:0000375,GO:0000377,GO:0000398,GO:0005575,GO:0005622,GO:0005623,GO:0005634,GO:0005654,GO:0005681,GO:0005689,GO:0006139,GO:0006396,GO:0006397,GO:0006725,GO:0006807,GO:0008150,GO:0008152,GO:0008380,GO:0009987,GO:0010467,GO:0016070,GO:0016071,GO:0031974,GO:0031981,GO:0032991,GO:0034641,GO:0043170,GO:0043226,GO:0043227,GO:0043229,GO:0043231,GO:0043233,GO:0044237,GO:0044238,GO:0044422,GO:0044424,GO:…	-	ko:K12831	ko03040,map03040	M00352	-	-	ko00000,ko00001,ko00002,ko03041	RRM_1
PGSC0003DMG400019764	4113.PGSC0003DMT400050885	COG1631@1|root,KOG3464@2759|Eukaryota,37UHY@33090|Viridiplantae,3GIUA@35493|Streptophyta,44TK9@71274|asterids	35493|Streptophyta	J	Ribosomal protein L44	-	GO:0003674,GO:0003735,GO:0005198,GO:0005575,GO:0005622,GO:0005623,GO:0005737,GO:0005829,GO:0005840,GO:0015934,GO:0022625,GO:0022626,GO:0032991,GO:0043226,GO:0043228,GO:0043229,GO:0043232,GO:0044391,GO:0044422,GO:0044424,GO:0044444,GO:0044445,GO:0044446,GO:0044464,GO:1990904	-	ko:K02929	ko03010,map03010	M00177,M00179	-	-	br01610,ko00000,ko00001,ko00002,ko03011	Ribosomal_L44
PGSC0003DMG400019763	4113.PGSC0003DMT400050883	KOG2850@1|root,KOG2850@2759|Eukaryota,37PIN@33090|Viridiplantae,3GFJF@35493|Streptophyta,44SF3@71274|asterids	35493|Streptophyta	S	Lysin motif	-	-	-	-	-	-	-	-	-	LysM
PGSC0003DMG400015910	4081.Solyc11g039840.1.1	COG0723@1|root,KOG1671@2759|Eukaryota,37J6S@33090|Viridiplantae,3GAZM@35493|Streptophyta,44GE3@71274|asterids	35493|Streptophyta	C	Component of the ubiquinol-cytochrome c reductase complex (complex III or cytochrome b-c1 complex), which is a respiratory chain that generates an electrochemical potential coupled to ATP synthesis	-	GO:0003674,GO:0003824,GO:0005488,GO:0005575,GO:0005622,GO:0005623,GO:0005737,GO:0005739,GO:0005740,GO:0005743,GO:0005746,GO:0005750,GO:0006091,GO:0006950,GO:0008121,GO:0008150,GO:0008152,GO:0009055,GO:0009060,GO:0009266,GO:0009408,GO:0009628,GO:0009987,GO:0015980,GO:0016020,GO:0016491,GO:0016679,GO:0016681,GO:0019866,GO:0022900,GO:0031090,GO:0031966,GO:0031967,GO:0031975,GO:0032991,GO:0043167,GO:…	1.10.2.2	ko:K00411	ko00190,ko01100,ko02020,ko04260,ko04714,ko04932,ko05010,ko05012,ko05016,map00190,map01100,map02020,map04260,map04714,map04932,map05010,map05012,map05016	M00151,M00152	-	-	ko00000,ko00001,ko00002,ko01000	Rieske,UCR_TM
PGSC0003DMG402028027	4113.PGSC0003DMT400072044	COG0176@1|root,KOG2772@2759|Eukaryota,37S59@33090|Viridiplantae,3GE0Z@35493|Streptophyta,44BAP@71274|asterids	35493|Streptophyta	G	Transaldolase/Fructose-6-phosphate aldolase	-	-	2.2.1.2	ko:K00616	ko00030,ko01100,ko01110,ko01120,ko01130,ko01200,ko01230,map00030,map01100,map01110,map01120,map01130,map01200,map01230	M00004,M00007	R01827	RC00439,RC00604	ko00000,ko00001,ko00002,ko01000	TAL_FSA
PGSC0003DMG401028027	4113.PGSC0003DMT400072039	COG0545@1|root,KOG0552@2759|Eukaryota,37MSK@33090|Viridiplantae,3GCZT@35493|Streptophyta,44C1Z@71274|asterids	35493|Streptophyta	O	peptidyl-prolyl cis-trans isomerase	-	GO:0000413,GO:0003674,GO:0003755,GO:0003824,GO:0005488,GO:0005527,GO:0005528,GO:0005575,GO:0005622,GO:0005623,GO:0005737,GO:0006457,GO:0006464,GO:0006807,GO:0008144,GO:0008150,GO:0008152,GO:0009507,GO:0009534,GO:0009535,GO:0009536,GO:0009579,GO:0009987,GO:0016020,GO:0016853,GO:0016859,GO:0018193,GO:0018208,GO:0019538,GO:0031976,GO:0031977,GO:0031984,GO:0034357,GO:0036211,GO:0042651,GO:0043170,GO:…	-	-	-	-	-	-	-	FKBP_C
PGSC0003DMG400002184	4113.PGSC0003DMT400005582	COG5273@1|root,KOG1311@2759|Eukaryota,37HFY@33090|Viridiplantae,3G840@35493|Streptophyta,44EZX@71274|asterids	35493|Streptophyta	S	DHHC palmitoyltransferase	-	GO:0005575,GO:0005623,GO:0005886,GO:0016020,GO:0044464,GO:0071944	2.3.1.225	ko:K16675	ko04391,map04391	-	-	-	ko00000,ko00001,ko01000	DHHC
PGSC0003DMG400002190	4113.PGSC0003DMT400005594	COG1241@1|root,KOG0477@2759|Eukaryota,37PF1@33090|Viridiplantae,3GESR@35493|Streptophyta,44GUZ@71274|asterids	35493|Streptophyta	L	Belongs to the MCM family	-	GO:0000003,GO:0000347,GO:0000785,GO:0003006,GO:0005575,GO:0005622,GO:0005623,GO:0005634,GO:0005694,GO:0005737,GO:0005829,GO:0006139,GO:0006259,GO:0006260,GO:0006261,GO:0006268,GO:0006275,GO:0006725,GO:0006807,GO:0006996,GO:0007275,GO:0008150,GO:0008152,GO:0009058,GO:0009059,GO:0009653,GO:0009790,GO:0009791,GO:0009793,GO:0009888,GO:0009889,GO:0009987,GO:0010015,GO:0010073,GO:0010075,GO:0010082,GO:…	3.6.4.12	ko:K02540	ko03030,ko04110,ko04111,ko04113,map03030,map04110,map04111,map04113	M00285	-	-	ko00000,ko00001,ko00002,ko01000,ko03032,ko03036	MCM,MCM2_N,MCM_N,MCM_OB
PGSC0003DMG400002183	4113.PGSC0003DMT400005578	COG4299@1|root,KOG4683@2759|Eukaryota,37PJ6@33090|Viridiplantae,3GDG2@35493|Streptophyta,44IRZ@71274|asterids	35493|Streptophyta	S	Protein of unknown function (DUF1624)	-	-	2.3.1.78	ko:K10532	ko00531,ko01100,ko04142,map00531,map01100,map04142	M00078	R07815	-	ko00000,ko00001,ko00002,ko01000	DUF1624
PGSC0003DMG400025359	4113.PGSC0003DMT400065248	2CBKD@1|root,2S9QX@2759|Eukaryota,37XYF@33090|Viridiplantae,3GKRM@35493|Streptophyta,44MB3@71274|asterids	35493|Streptophyta	S	Nucleolar protein	-	-	-	-	-	-	-	-	-	-
PGSC0003DMG400027995	4113.PGSC0003DMT400068836	COG0324@1|root,KOG1384@2759|Eukaryota	2759|Eukaryota	J	Catalyzes the transfer of a dimethylallyl group onto the adenine at position 37	-	GO:0003674,GO:0003824,GO:0005575,GO:0005622,GO:0005623,GO:0005634,GO:0005737,GO:0005739,GO:0006139,GO:0006396,GO:0006399,GO:0006400,GO:0006725,GO:0006807,GO:0008033,GO:0008150,GO:0008152,GO:0009058,GO:0009308,GO:0009451,GO:0009536,GO:0009690,GO:0009691,GO:0009824,GO:0009987,GO:0010467,GO:0010817,GO:0016070,GO:0016740,GO:0016765,GO:0034470,GO:0034641,GO:0034660,GO:0034754,GO:0042445,GO:0042446,GO:…	2.5.1.112,2.5.1.27,2.5.1.75	ko:K00791,ko:K10760	ko00908,ko01100,ko01110,map00908,map01100,map01110	-	R01122,R04038,R08051,R08052	RC00121,RC02820	ko00000,ko00001,ko01000,ko01006,ko03016	IPPT
PGSC0003DMG400018999	4113.PGSC0003DMT400048896	KOG1995@1|root,KOG1995@2759|Eukaryota,37QEG@33090|Viridiplantae,3GB1Q@35493|Streptophyta,44E0Q@71274|asterids	35493|Streptophyta	A	Zn-finger in Ran binding protein and others	-	GO:0005575,GO:0005622,GO:0005623,GO:0005634,GO:0005654,GO:0005737,GO:0006139,GO:0006351,GO:0006352,GO:0006355,GO:0006366,GO:0006367,GO:0006725,GO:0006807,GO:0008150,GO:0008152,GO:0009058,GO:0009059,GO:0009889,GO:0009891,GO:0009893,GO:0009966,GO:0009987,GO:0010467,GO:0010468,GO:0010556,GO:0010557,GO:0010604,GO:0010628,GO:0010646,GO:0016070,GO:0018130,GO:0019219,GO:0019222,GO:0019438,GO:0023051,GO:…	-	ko:K14651	ko03022,ko05202,map03022,map05202	-	-	-	ko00000,ko00001,ko03019,ko03021	RRM_1,zf-RanBP
PGSC0003DMG400019000	4113.PGSC0003DMT400048899	2CM9T@1|root,2QPQT@2759|Eukaryota,37KNU@33090|Viridiplantae,3GDMP@35493|Streptophyta,44P9S@71274|asterids	35493|Streptophyta	S	NPH3 family	-	-	-	-	-	-	-	-	-	BTB,NPH3
PGSC0003DMG400019001	4113.PGSC0003DMT400048900	28N5X@1|root,2QUR5@2759|Eukaryota,37ICV@33090|Viridiplantae,3GBTG@35493|Streptophyta,44HTP@71274|asterids	35493|Streptophyta	S	Conserved gene of	-	-	-	-	-	-	-	-	-	-
PGSC0003DMG400008421	4113.PGSC0003DMT400021705	28IR2@1|root,2QR2C@2759|Eukaryota,37INW@33090|Viridiplantae,3GFUT@35493|Streptophyta,44R37@71274|asterids	35493|Streptophyta	-	-	-	-	-	-	-	-	-	-	-	-
PGSC0003DMG400008423	4113.PGSC0003DMT400021709	KOG4197@1|root,KOG4197@2759|Eukaryota	2759|Eukaryota	S	endonuclease activity	-	-	-	-	-	-	-	-	-	PPR,PPR_1,PPR_2,PPR_3,PPR_long
PGSC0003DMG400022871	4113.PGSC0003DMT400079240	2D3BE@1|root,2SQYJ@2759|Eukaryota,380HU@33090|Viridiplantae,3GQ6C@35493|Streptophyta,44KTR@71274|asterids	35493|Streptophyta	-	-	-	-	-	-	-	-	-	-	-	-
PGSC0003DMG402018777	4113.PGSC0003DMT400048327	COG1902@1|root,KOG0134@2759|Eukaryota,37NVQ@33090|Viridiplantae,3GAWK@35493|Streptophyta,44NGF@71274|asterids	35493|Streptophyta	C	12-oxophytodienoate reductase	-	-	1.3.1.42	ko:K05894	ko00592,ko01100,ko01110,map00592,map01100,map01110	M00113	R03401	RC00921	ko00000,ko00001,ko00002,ko01000	Oxidored_FMN
PGSC0003DMG402018787	4081.Solyc11g032100.1.1	COG5068@1|root,KOG0014@2759|Eukaryota,37Q6J@33090|Viridiplantae,3G967@35493|Streptophyta,44JDE@71274|asterids	35493|Streptophyta	K	TAGL12 transcription factor	-	GO:0000003,GO:0003006,GO:0003674,GO:0003700,GO:0006355,GO:0007275,GO:0008150,GO:0009791,GO:0009889,GO:0010228,GO:0010468,GO:0010556,GO:0019219,GO:0019222,GO:0022414,GO:0022622,GO:0031323,GO:0031326,GO:0032501,GO:0032502,GO:0048364,GO:0048608,GO:0048731,GO:0048856,GO:0050789,GO:0050794,GO:0051171,GO:0051252,GO:0060255,GO:0061458,GO:0065007,GO:0080090,GO:0099402,GO:0140110,GO:1903506,GO:2000112,GO:…	-	ko:K09260	ko04013,ko04022,ko04371,ko05418,map04013,map04022,map04371,map05418	-	-	-	ko00000,ko00001,ko03000	K-box,SRF-TF
PGSC0003DMG400012063	4113.PGSC0003DMT400031457	2BZ08@1|root,2QRBU@2759|Eukaryota,37M2N@33090|Viridiplantae,3G7Z7@35493|Streptophyta,44EW2@71274|asterids	35493|Streptophyta	S	BEST Arabidopsis thaliana protein match is	-	-	-	-	-	-	-	-	-	-
PGSC0003DMG400031187	4113.PGSC0003DMT400080097	2CMGR@1|root,2QQAP@2759|Eukaryota,37QXA@33090|Viridiplantae,3GCDY@35493|Streptophyta,44I3S@71274|asterids	35493|Streptophyta	S	Belongs to the 'GDSL' lipolytic enzyme family	-	-	-	-	-	-	-	-	-	Lipase_GDSL
PGSC0003DMG400034993	4113.PGSC0003DMT400059947	2BXPJ@1|root,2S19R@2759|Eukaryota,37VPU@33090|Viridiplantae,3GJYZ@35493|Streptophyta,44U8B@71274|asterids	35493|Streptophyta	S	Auxin responsive protein	-	-	-	ko:K14488	ko04075,map04075	-	-	-	ko00000,ko00001	Auxin_inducible
PGSC0003DMG400031182	4113.PGSC0003DMT400080081	29UTH@1|root,2RXJE@2759|Eukaryota,37U9V@33090|Viridiplantae,3GIIF@35493|Streptophyta,44KF4@71274|asterids	35493|Streptophyta	-	-	-	-	-	-	-	-	-	-	-	LysM
PGSC0003DMG400031183	4113.PGSC0003DMT400080082	2CMYM@1|root,2QST5@2759|Eukaryota,37QI8@33090|Viridiplantae,3GB8E@35493|Streptophyta,44FS3@71274|asterids	35493|Streptophyta	G	Polysaccharide biosynthesis	-	-	2.1.1.112	ko:K18801	-	-	-	-	ko00000,ko01000	Polysacc_synt_4
PGSC0003DMG400031189	4113.PGSC0003DMT400080101	28J97@1|root,2QRMV@2759|Eukaryota,37RVR@33090|Viridiplantae,3GGSN@35493|Streptophyta,44N6I@71274|asterids	35493|Streptophyta	S	Alpha/beta hydrolase family	-	GO:0003674,GO:0003824,GO:0005575,GO:0005623,GO:0005886,GO:0016020,GO:0016787,GO:0044464,GO:0071944	-	-	-	-	-	-	-	Abhydrolase_1,Abhydrolase_6
PGSC0003DMG400025527	4113.PGSC0003DMT400065617	COG0625@1|root,KOG1627@1|root,KOG0867@2759|Eukaryota,KOG1627@2759|Eukaryota,37P53@33090|Viridiplantae,3GA04@35493|Streptophyta,44Q7G@71274|asterids	35493|Streptophyta	J	Elongation factor 1-gamma	-	GO:0003674,GO:0003676,GO:0003723,GO:0003746,GO:0003824,GO:0004364,GO:0005488,GO:0005507,GO:0005575,GO:0005618,GO:0005622,GO:0005623,GO:0005634,GO:0005737,GO:0005773,GO:0005829,GO:0005886,GO:0005911,GO:0006412,GO:0006414,GO:0006518,GO:0006575,GO:0006749,GO:0006790,GO:0006807,GO:0008135,GO:0008150,GO:0008152,GO:0009058,GO:0009059,GO:0009506,GO:0009987,GO:0010035,GO:0010038,GO:0010043,GO:0010467,GO:…	-	ko:K03233	ko05134,map05134	-	-	-	ko00000,ko00001,ko03012,ko03019	EF1G,GST_C,GST_N
PGSC0003DMG402025647	4113.PGSC0003DMT400065889	COG0412@1|root,KOG3043@2759|Eukaryota,37IHG@33090|Viridiplantae,3GATA@35493|Streptophyta,44CHK@71274|asterids	35493|Streptophyta	Q	Dienelactone hydrolase family	-	GO:0003674,GO:0003824,GO:0004672,GO:0004674,GO:0005488,GO:0005515,GO:0005516,GO:0005575,GO:0005623,GO:0005886,GO:0006464,GO:0006468,GO:0006793,GO:0006796,GO:0006807,GO:0008150,GO:0008152,GO:0009987,GO:0016020,GO:0016301,GO:0016310,GO:0016740,GO:0016772,GO:0016773,GO:0019538,GO:0036211,GO:0043170,GO:0043412,GO:0044237,GO:0044238,GO:0044260,GO:0044267,GO:0044464,GO:0071704,GO:0071944,GO:0140096,GO:…	3.1.1.45	ko:K01061	ko00361,ko00364,ko00623,ko01100,ko01110,ko01120,ko01130,map00361,map00364,map00623,map01100,map01110,map01120,map01130	-	R03893,R05510,R05511,R06835,R06838,R08120,R08121,R09136,R09220,R09222	RC01018,RC01906,RC01907,RC02441,RC02467,RC02468,RC02674,RC02675,RC02686	ko00000,ko00001,ko01000	DLH
PGSC0003DMG401025647	4113.PGSC0003DMT400065887	COG0412@1|root,KOG3043@2759|Eukaryota,37IHG@33090|Viridiplantae,3GATA@35493|Streptophyta,44CHK@71274|asterids	35493|Streptophyta	Q	Dienelactone hydrolase family	-	GO:0003674,GO:0003824,GO:0004672,GO:0004674,GO:0005488,GO:0005515,GO:0005516,GO:0005575,GO:0005623,GO:0005886,GO:0006464,GO:0006468,GO:0006793,GO:0006796,GO:0006807,GO:0008150,GO:0008152,GO:0009987,GO:0016020,GO:0016301,GO:0016310,GO:0016740,GO:0016772,GO:0016773,GO:0019538,GO:0036211,GO:0043170,GO:0043412,GO:0044237,GO:0044238,GO:0044260,GO:0044267,GO:0044464,GO:0071704,GO:0071944,GO:0140096,GO:…	3.1.1.45	ko:K01061	ko00361,ko00364,ko00623,ko01100,ko01110,ko01120,ko01130,map00361,map00364,map00623,map01100,map01110,map01120,map01130	-	R03893,R05510,R05511,R06835,R06838,R08120,R08121,R09136,R09220,R09222	RC01018,RC01906,RC01907,RC02441,RC02467,RC02468,RC02674,RC02675,RC02686	ko00000,ko00001,ko01000	DLH
PGSC0003DMG400025645	4113.PGSC0003DMT400065885	KOG4604@1|root,KOG4604@2759|Eukaryota,37W14@33090|Viridiplantae,3GK2N@35493|Streptophyta,44KSU@71274|asterids	35493|Streptophyta	S	Domain of unknown function (DUF543)	-	-	-	ko:K17784	-	-	-	-	ko00000,ko03029	DUF543
PGSC0003DMG400025646	4113.PGSC0003DMT400065886	KOG1471@1|root,KOG1471@2759|Eukaryota,37IBQ@33090|Viridiplantae,3GG74@35493|Streptophyta,44CFN@71274|asterids	35493|Streptophyta	I	CRAL/TRIO, N-terminal domain	-	GO:0005575,GO:0005622,GO:0005623,GO:0005737,GO:0005886,GO:0009507,GO:0009536,GO:0016020,GO:0043226,GO:0043227,GO:0043229,GO:0043231,GO:0044424,GO:0044444,GO:0044464,GO:0071944	-	ko:K19996	-	-	-	-	ko00000,ko04131	CRAL_TRIO,CRAL_TRIO_N
PGSC0003DMG400016101	4113.PGSC0003DMT400041539	KOG1471@1|root,KOG1471@2759|Eukaryota,37JBT@33090|Viridiplantae,3G874@35493|Streptophyta,44H8S@71274|asterids	35493|Streptophyta	I	CRAL/TRIO, N-terminal domain	-	-	-	ko:K19996	-	-	-	-	ko00000,ko04131	CRAL_TRIO,CRAL_TRIO_N
PGSC0003DMG400006303	4113.PGSC0003DMT400016126	28K72@1|root,2RBN6@2759|Eukaryota,37K1I@33090|Viridiplantae,3GBWU@35493|Streptophyta,44S3P@71274|asterids	35493|Streptophyta	S	Belongs to the 'GDSL' lipolytic enzyme family	-	GO:0000160,GO:0001101,GO:0002218,GO:0002252,GO:0002253,GO:0002376,GO:0002682,GO:0002684,GO:0003674,GO:0003824,GO:0005575,GO:0005576,GO:0005615,GO:0006629,GO:0006950,GO:0006952,GO:0006955,GO:0007154,GO:0007165,GO:0008150,GO:0008152,GO:0009605,GO:0009607,GO:0009611,GO:0009617,GO:0009620,GO:0009627,GO:0009682,GO:0009719,GO:0009723,GO:0009725,GO:0009751,GO:0009753,GO:0009755,GO:0009814,GO:0009817,GO:…	-	-	-	-	-	-	-	Lipase_GDSL
PGSC0003DMG401006305	4113.PGSC0003DMT400016131	29XQC@1|root,2RXSD@2759|Eukaryota,37U1Q@33090|Viridiplantae,3GIH3@35493|Streptophyta,44QVR@71274|asterids	35493|Streptophyta	S	F-box LRR-repeat protein	-	-	-	-	-	-	-	-	-	F-box,FBD,KIX_2
PGSC0003DMG400047210	4113.PGSC0003DMT400089884	28NVD@1|root,2QVFC@2759|Eukaryota,37JYJ@33090|Viridiplantae,3GCU1@35493|Streptophyta,44PGY@71274|asterids	35493|Streptophyta	S	F-box LRR-repeat protein	-	-	-	-	-	-	-	-	-	F-box,F-box-like,LRR_2
PGSC0003DMG400031415	4113.PGSC0003DMT400080670	KOG1267@1|root,KOG1267@2759|Eukaryota,387DA@33090|Viridiplantae,3GVDB@35493|Streptophyta,44MDB@71274|asterids	35493|Streptophyta	K	mTERF	-	-	-	ko:K15032	-	-	-	-	ko00000,ko03012,ko03029	mTERF
PGSC0003DMG400031414	4113.PGSC0003DMT400080666	COG5059@1|root,KOG0239@2759|Eukaryota,37Q36@33090|Viridiplantae,3GCW4@35493|Streptophyta,44C1T@71274|asterids	35493|Streptophyta	Z	Belongs to the TRAFAC class myosin-kinesin ATPase superfamily. Kinesin family	-	GO:0000278,GO:0000281,GO:0000910,GO:0000911,GO:0000913,GO:0003674,GO:0003774,GO:0003777,GO:0003824,GO:0005488,GO:0005515,GO:0005575,GO:0005622,GO:0005623,GO:0005634,GO:0005694,GO:0005737,GO:0005819,GO:0005829,GO:0005856,GO:0005871,GO:0005875,GO:0005886,GO:0006810,GO:0006928,GO:0006996,GO:0007017,GO:0007018,GO:0007049,GO:0007097,GO:0008017,GO:0008092,GO:0008150,GO:0009504,GO:0009507,GO:0009524,GO:…	-	-	-	-	-	-	-	Kinesin
PGSC0003DMG400039256	4113.PGSC0003DMT400023971	28MVP@1|root,2QUDY@2759|Eukaryota,37RFI@33090|Viridiplantae,3G965@35493|Streptophyta,44GN7@71274|asterids	35493|Streptophyta	S	Plant phosphoribosyltransferase C-terminal	-	-	-	-	-	-	-	-	-	C2,PRT_C
PGSC0003DMG402009270	4113.PGSC0003DMT400023971	28MVP@1|root,2QUDY@2759|Eukaryota,37RFI@33090|Viridiplantae,3G965@35493|Streptophyta,44GN7@71274|asterids	35493|Streptophyta	S	Plant phosphoribosyltransferase C-terminal	-	-	-	-	-	-	-	-	-	C2,PRT_C
PGSC0003DMG400009268	4081.Solyc11g021060.1.1	2CBN6@1|root,2SBHN@2759|Eukaryota,38AE6@33090|Viridiplantae,3GW5F@35493|Streptophyta,44S4C@71274|asterids	4081.Solyc11g021060.1.1|-	S	Proteinase inhibitor	-	-	-	-	-	-	-	-	-	-
PGSC0003DMG400009267	4113.PGSC0003DMT400023961	2CBN6@1|root,2SBHN@2759|Eukaryota,38AE6@33090|Viridiplantae,3GW5F@35493|Streptophyta,44S4C@71274|asterids	35493|Streptophyta	S	Proteinase inhibitor	-	-	-	-	-	-	-	-	-	Prot_inhib_II
PGSC0003DMG400009282	4113.PGSC0003DMT400024002	COG4286@1|root,KOG2948@2759|Eukaryota,37MFS@33090|Viridiplantae,3GAGR@35493|Streptophyta,44DNF@71274|asterids	35493|Streptophyta	S	Uncharacterised protein family (UPF0160)	-	-	-	-	-	-	-	-	-	UPF0160
PGSC0003DMG400009263	4113.PGSC0003DMT400023953	2DZPP@1|root,2S76P@2759|Eukaryota,37WY0@33090|Viridiplantae,3GKWT@35493|Streptophyta	35493|Streptophyta	-	-	-	-	-	-	-	-	-	-	-	-
PGSC0003DMG400009287	4096.XP_009781038.1	29CIJ@1|root,2RJNC@2759|Eukaryota,37THD@33090|Viridiplantae,3GEBB@35493|Streptophyta	35493|Streptophyta	S	Protein FAR1-RELATED SEQUENCE	-	-	-	-	-	-	-	-	-	DBD_Tnp_Mut,MULE,SWIM
PGSC0003DMG400009276	4113.PGSC0003DMT400023981	28MZA@1|root,2QUI5@2759|Eukaryota,37MPR@33090|Viridiplantae,3GAES@35493|Streptophyta,44E0K@71274|asterids	35493|Streptophyta	K	Transcription factor	-	GO:0003674,GO:0003700,GO:0005575,GO:0005622,GO:0005623,GO:0005634,GO:0006355,GO:0008150,GO:0009889,GO:0010468,GO:0010556,GO:0019219,GO:0019222,GO:0031323,GO:0031326,GO:0040034,GO:0043226,GO:0043227,GO:0043229,GO:0043231,GO:0044424,GO:0044464,GO:0048506,GO:0048509,GO:0048510,GO:0050789,GO:0050793,GO:0050794,GO:0051171,GO:0051252,GO:0060255,GO:0065007,GO:0080090,GO:0140110,GO:1903506,GO:2000112,GO:…	-	-	-	-	-	-	-	TCP
PGSC0003DMG400009257	4113.PGSC0003DMT400023939	2CMA4@1|root,2QPS0@2759|Eukaryota,37M9N@33090|Viridiplantae,3G75A@35493|Streptophyta,44NJF@71274|asterids	35493|Streptophyta	S	Alkaline neutral invertase	CINV1	GO:0000302,GO:0003674,GO:0003824,GO:0004553,GO:0004564,GO:0004575,GO:0005575,GO:0005622,GO:0005623,GO:0005634,GO:0005737,GO:0005829,GO:0005886,GO:0005975,GO:0005984,GO:0005985,GO:0005987,GO:0006082,GO:0006520,GO:0006807,GO:0006950,GO:0006979,GO:0007275,GO:0008150,GO:0008152,GO:0009056,GO:0009311,GO:0009313,GO:0009555,GO:0009636,GO:0009653,GO:0009791,GO:0009987,GO:0010015,GO:0010035,GO:0010101,GO:…	-	-	-	-	-	-	-	Glyco_hydro_100
PGSC0003DMG400009256	4113.PGSC0003DMT400023934	COG0216@1|root,KOG2726@2759|Eukaryota,37SSY@33090|Viridiplantae,3G9BB@35493|Streptophyta,44IBJ@71274|asterids	35493|Streptophyta	J	RF-1 domain	-	-	-	-	-	-	-	-	-	RF-1
PGSC0003DMG400023281	4113.PGSC0003DMT400059853	KOG1308@1|root,KOG1308@2759|Eukaryota,37KNI@33090|Viridiplantae,3GBMT@35493|Streptophyta,44BCA@71274|asterids	35493|Streptophyta	OT	Heat shock chaperonin-binding motif.	-	GO:0005575,GO:0005622,GO:0005623,GO:0005737,GO:0006605,GO:0006810,GO:0006886,GO:0006996,GO:0008104,GO:0008150,GO:0009507,GO:0009526,GO:0009528,GO:0009534,GO:0009535,GO:0009536,GO:0009579,GO:0009657,GO:0009658,GO:0009706,GO:0009941,GO:0009987,GO:0015031,GO:0015833,GO:0016020,GO:0016043,GO:0017038,GO:0019866,GO:0031090,GO:0031897,GO:0031967,GO:0031969,GO:0031975,GO:0031976,GO:0031984,GO:0032991,GO:…	-	-	-	-	-	-	-	-
PGSC0003DMG400013928	4113.PGSC0003DMT400036188	COG0515@1|root,KOG1187@2759|Eukaryota,37RF8@33090|Viridiplantae,3GB31@35493|Streptophyta,44I5E@71274|asterids	35493|Streptophyta	T	Regulator of chromosome condensation (RCC1) repeat	-	GO:0003674,GO:0003824,GO:0004672,GO:0005488,GO:0005515,GO:0006464,GO:0006468,GO:0006793,GO:0006796,GO:0006807,GO:0008150,GO:0008152,GO:0009987,GO:0016301,GO:0016310,GO:0016740,GO:0016772,GO:0016773,GO:0019538,GO:0036211,GO:0042802,GO:0042803,GO:0043170,GO:0043412,GO:0044237,GO:0044238,GO:0044260,GO:0044267,GO:0046983,GO:0071704,GO:0140096,GO:1901564	-	-	-	-	-	-	-	Pkinase,Pkinase_Tyr,RCC1_2
PGSC0003DMG400013933	4113.PGSC0003DMT400036202	COG0563@1|root,KOG3078@2759|Eukaryota,37MR8@33090|Viridiplantae,3G8MX@35493|Streptophyta,44FAB@71274|asterids	35493|Streptophyta	F	Belongs to the adenylate kinase family	-	GO:0003674,GO:0003824,GO:0004017,GO:0005575,GO:0005622,GO:0005623,GO:0005737,GO:0006139,GO:0006725,GO:0006753,GO:0006793,GO:0006796,GO:0006807,GO:0008150,GO:0008152,GO:0009058,GO:0009117,GO:0009123,GO:0009165,GO:0009507,GO:0009532,GO:0009536,GO:0009570,GO:0009987,GO:0016301,GO:0016310,GO:0016740,GO:0016772,GO:0016776,GO:0018130,GO:0019205,GO:0019438,GO:0019637,GO:0032501,GO:0034641,GO:0034654,GO:…	2.7.4.3	ko:K00939	ko00230,ko00730,ko01100,ko01110,ko01130,map00230,map00730,map01100,map01110,map01130	M00049	R00127,R01547,R11319	RC00002	ko00000,ko00001,ko00002,ko01000,ko04147	ADK
PGSC0003DMG400013929	4113.PGSC0003DMT400036189	COG2124@1|root,KOG0156@2759|Eukaryota,37YFX@33090|Viridiplantae,3GNNN@35493|Streptophyta,44RQ3@71274|asterids	35493|Streptophyta	Q	Cytochrome P450 92B1	-	-	-	ko:K20623	ko00905,ko01100,ko01110,map00905,map01100,map01110	-	R07470,R07474	RC00661	ko00000,ko00001,ko00199	p450
PGSC0003DMG400013935	4113.PGSC0003DMT400036205	COG1957@1|root,KOG2938@2759|Eukaryota,37HXM@33090|Viridiplantae,3GBQA@35493|Streptophyta,44HXH@71274|asterids	35493|Streptophyta	F	Inosine-uridine preferring nucleoside hydrolase	URH1	GO:0003674,GO:0003824,GO:0005575,GO:0005622,GO:0005623,GO:0005737,GO:0005829,GO:0006139,GO:0006152,GO:0006213,GO:0006218,GO:0006725,GO:0006807,GO:0008150,GO:0008152,GO:0008477,GO:0009056,GO:0009116,GO:0009119,GO:0009164,GO:0009987,GO:0016787,GO:0016798,GO:0016799,GO:0019439,GO:0034641,GO:0034655,GO:0034656,GO:0042278,GO:0042454,GO:0044237,GO:0044238,GO:0044248,GO:0044270,GO:0044281,GO:0044282,GO:…	3.2.2.3	ko:K01240	ko00240,ko00760,map00240,map00760	-	R01080,R01273,R10046	RC00033,RC00063,RC00318,RC00485	ko00000,ko00001,ko01000	IU_nuc_hydro
PGSC0003DMG400027624	4113.PGSC0003DMT400071027	COG1052@1|root,KOG0069@2759|Eukaryota,37PBD@33090|Viridiplantae,3G79Z@35493|Streptophyta,44HHS@71274|asterids	35493|Streptophyta	C	D-isomer specific 2-hydroxyacid dehydrogenase, NAD binding domain	-	GO:0000166,GO:0003008,GO:0003674,GO:0003824,GO:0005488,GO:0005515,GO:0005575,GO:0005622,GO:0005623,GO:0005737,GO:0005829,GO:0006081,GO:0006082,GO:0007588,GO:0008150,GO:0008152,GO:0008465,GO:0009987,GO:0016043,GO:0016491,GO:0016614,GO:0016616,GO:0016618,GO:0019752,GO:0022607,GO:0030267,GO:0031406,GO:0032501,GO:0032787,GO:0036094,GO:0042802,GO:0042803,GO:0043167,GO:0043168,GO:0043177,GO:0043436,GO:…	-	-	-	-	-	-	-	2-Hacid_dh,2-Hacid_dh_C
PGSC0003DMG400027611	4113.PGSC0003DMT400070986	COG0443@1|root,KOG0102@2759|Eukaryota,37IHK@33090|Viridiplantae,3G7BX@35493|Streptophyta,44P42@71274|asterids	35493|Streptophyta	O	heat shock protein 70	-	GO:0005575,GO:0005576,GO:0005622,GO:0005623,GO:0005737,GO:0006605,GO:0006810,GO:0006886,GO:0006950,GO:0008104,GO:0008150,GO:0009266,GO:0009408,GO:0009507,GO:0009526,GO:0009532,GO:0009536,GO:0009570,GO:0009579,GO:0009628,GO:0009941,GO:0010035,GO:0010038,GO:0015031,GO:0015833,GO:0031967,GO:0031975,GO:0033036,GO:0033365,GO:0034613,GO:0042221,GO:0042886,GO:0043226,GO:0043227,GO:0043229,GO:0043231,GO:…	-	ko:K03283	ko03040,ko04010,ko04141,ko04144,ko04213,ko04612,ko04915,ko05134,ko05145,ko05162,ko05164,ko05169,map03040,map04010,map04141,map04144,map04213,map04612,map04915,map05134,map05145,map05162,map05164,map05169	M00353,M00355	-	-	ko00000,ko00001,ko00002,ko01009,ko03009,ko03029,ko03041,ko03051,ko03110,ko04131,ko04147,ko04516	HSP70
PGSC0003DMG400027621	4113.PGSC0003DMT400071021	28KVA@1|root,2QTBP@2759|Eukaryota,37KA7@33090|Viridiplantae,3GEUZ@35493|Streptophyta,44GW0@71274|asterids	35493|Streptophyta	S	Plant organelle RNA recognition domain	-	-	-	-	-	-	-	-	-	PORR
PGSC0003DMG402027620	4113.PGSC0003DMT400071020	KOG4469@1|root,KOG4469@2759|Eukaryota,37I8E@33090|Viridiplantae,3GA3X@35493|Streptophyta,44ENW@71274|asterids	35493|Streptophyta	S	Rgp1	-	-	-	ko:K20477	-	-	-	-	ko00000,ko04131	Rgp1
PGSC0003DMG401027620	4113.PGSC0003DMT400071018	KOG4469@1|root,KOG4469@2759|Eukaryota,37I8E@33090|Viridiplantae,3GA3X@35493|Streptophyta,44ENW@71274|asterids	35493|Streptophyta	S	Rgp1	-	-	-	ko:K20477	-	-	-	-	ko00000,ko04131	Rgp1
PGSC0003DMG400027619	4113.PGSC0003DMT400071012	COG0156@1|root,KOG1358@2759|Eukaryota,37IYQ@33090|Viridiplantae,3GG8Q@35493|Streptophyta,44NF4@71274|asterids	35493|Streptophyta	O	Long chain base biosynthesis protein 1-like	LCB1	GO:0000003,GO:0002178,GO:0003006,GO:0005575,GO:0005622,GO:0005623,GO:0005737,GO:0005783,GO:0005789,GO:0006066,GO:0006629,GO:0006643,GO:0006644,GO:0006665,GO:0006667,GO:0006670,GO:0006672,GO:0006684,GO:0006686,GO:0006793,GO:0006796,GO:0006807,GO:0007275,GO:0008150,GO:0008152,GO:0008610,GO:0008654,GO:0009058,GO:0009790,GO:0009791,GO:0009793,GO:0009825,GO:0009893,GO:0009894,GO:0009896,GO:0009987,GO:…	2.3.1.50	ko:K00654	ko00600,ko01100,ko04071,ko04138,map00600,map01100,map04071,map04138	M00094,M00099	R01281	RC00004,RC02725,RC02849	ko00000,ko00001,ko00002,ko01000,ko01007	Aminotran_1_2
PGSC0003DMG400027609	4113.PGSC0003DMT400070983	COG0526@1|root,KOG0190@2759|Eukaryota,37SE6@33090|Viridiplantae,3GAHJ@35493|Streptophyta,44R9A@71274|asterids	35493|Streptophyta	O	Thioredoxin-like domain	PDIL5-2	GO:0003674,GO:0003756,GO:0003824,GO:0005575,GO:0005618,GO:0005622,GO:0005623,GO:0005737,GO:0005773,GO:0005774,GO:0005783,GO:0005911,GO:0006457,GO:0006950,GO:0008150,GO:0009505,GO:0009506,GO:0009987,GO:0012505,GO:0016020,GO:0016853,GO:0016860,GO:0016864,GO:0030054,GO:0030312,GO:0031090,GO:0033554,GO:0034976,GO:0043226,GO:0043227,GO:0043229,GO:0043231,GO:0044422,GO:0044424,GO:0044437,GO:0044444,GO:…	5.3.4.1	ko:K09580	ko04141,map04141	-	-	-	ko00000,ko00001,ko01000,ko03110,ko04131,ko04147	Thioredoxin,Thioredoxin_6
PGSC0003DMG400027617	4113.PGSC0003DMT400071010	COG2801@1|root,KOG0017@2759|Eukaryota,37VBF@33090|Viridiplantae,3GIK1@35493|Streptophyta,44QKD@71274|asterids	35493|Streptophyta	L	Plant invertase/pectin methylesterase inhibitor	-	GO:0003674,GO:0004857,GO:0005575,GO:0005618,GO:0005623,GO:0008150,GO:0009505,GO:0030234,GO:0030312,GO:0043086,GO:0044092,GO:0044464,GO:0046910,GO:0050789,GO:0050790,GO:0050793,GO:0051239,GO:0065007,GO:0065009,GO:0071944,GO:0098772,GO:2000026,GO:2000280	-	-	-	-	-	-	-	PMEI
PGSC0003DMG400027614	4113.PGSC0003DMT400071003	2C0PQ@1|root,2QSXF@2759|Eukaryota,37SYH@33090|Viridiplantae,3GCP3@35493|Streptophyta,44RY0@71274|asterids	35493|Streptophyta	Q	Belongs to the peroxidase family. Classical plant (class III) peroxidase subfamily	-	GO:0001666,GO:0006950,GO:0008150,GO:0009628,GO:0009987,GO:0033554,GO:0036293,GO:0036294,GO:0042221,GO:0050896,GO:0051716,GO:0070482,GO:0070887,GO:0071453,GO:0071456	1.11.1.7	ko:K00430	ko00940,ko01100,ko01110,map00940,map01100,map01110	-	R00602,R02596,R03919,R04007,R07443	RC00034	ko00000,ko00001,ko01000	peroxidase
PGSC0003DMG400018032	4113.PGSC0003DMT400046457	COG0706@1|root,KOG1239@2759|Eukaryota,37JGX@33090|Viridiplantae,3G7BY@35493|Streptophyta,44E96@71274|asterids	35493|Streptophyta	OU	Cytochrome oxidase biogenesis protein	-	GO:0005575,GO:0005622,GO:0005623,GO:0005737,GO:0005739,GO:0043226,GO:0043227,GO:0043229,GO:0043231,GO:0044424,GO:0044444,GO:0044464	-	ko:K03217	ko02024,ko03060,ko03070,map02024,map03060,map03070	M00335	-	-	ko00000,ko00001,ko00002,ko02044,ko03029	60KD_IMP,TPR_16,TPR_8
PGSC0003DMG400018031	4113.PGSC0003DMT400046455	2C0PQ@1|root,2QSXF@2759|Eukaryota,37SYH@33090|Viridiplantae,3GCP3@35493|Streptophyta,44RY0@71274|asterids	35493|Streptophyta	Q	Belongs to the peroxidase family. Classical plant (class III) peroxidase subfamily	-	GO:0001666,GO:0006950,GO:0008150,GO:0009628,GO:0009987,GO:0033554,GO:0036293,GO:0036294,GO:0042221,GO:0050896,GO:0051716,GO:0070482,GO:0070887,GO:0071453,GO:0071456	1.11.1.7	ko:K00430	ko00940,ko01100,ko01110,map00940,map01100,map01110	-	R00602,R02596,R03919,R04007,R07443	RC00034	ko00000,ko00001,ko01000	peroxidase
PGSC0003DMG400014033	4113.PGSC0003DMT400036445	2B710@1|root,2S0ND@2759|Eukaryota,37V55@33090|Viridiplantae,3GIJS@35493|Streptophyta,44RR3@71274|asterids	35493|Streptophyta	-	-	-	-	-	-	-	-	-	-	-	DUF688
PGSC0003DMG400014039	4113.PGSC0003DMT400036454	2ED2C@1|root,2SIT0@2759|Eukaryota,37Y2Q@33090|Viridiplantae,3GMXM@35493|Streptophyta,44MX6@71274|asterids	35493|Streptophyta	S	TdcA1-ORF2 protein	-	-	-	-	-	-	-	-	-	DUF4216,DUF4218,Transpos_assoc
PGSC0003DMG400014035	4113.PGSC0003DMT400036450	2ED2C@1|root,2SIT0@2759|Eukaryota,37Y2Q@33090|Viridiplantae,3GMXM@35493|Streptophyta,44MX6@71274|asterids	35493|Streptophyta	S	TdcA1-ORF2 protein	-	-	-	-	-	-	-	-	-	DUF4216,DUF4218,Transpos_assoc
PGSC0003DMG400000887	4113.PGSC0003DMT400002318	28N0A@1|root,2QUJ2@2759|Eukaryota,37HXU@33090|Viridiplantae,3GD1Q@35493|Streptophyta,44NN3@71274|asterids	35493|Streptophyta	K	NAC domain-containing protein	-	GO:0001067,GO:0001101,GO:0003674,GO:0003676,GO:0003677,GO:0003700,GO:0005488,GO:0005515,GO:0005575,GO:0005622,GO:0005623,GO:0005634,GO:0005975,GO:0005976,GO:0006355,GO:0006950,GO:0006952,GO:0008150,GO:0008152,GO:0009605,GO:0009607,GO:0009620,GO:0009719,GO:0009725,GO:0009733,GO:0009735,GO:0009737,GO:0009741,GO:0009888,GO:0009889,GO:0009891,GO:0009893,GO:0009987,GO:0010033,GO:0010087,GO:0010089,GO:…	-	-	-	-	-	-	-	NAM
PGSC0003DMG400000888	4113.PGSC0003DMT400002320	COG4886@1|root,2SI7S@2759|Eukaryota,37QD6@33090|Viridiplantae,3GCW1@35493|Streptophyta	35493|Streptophyta	S	RESISTANCE protein	-	GO:0002218,GO:0002252,GO:0002253,GO:0002376,GO:0002682,GO:0002684,GO:0003674,GO:0005488,GO:0005515,GO:0005575,GO:0005622,GO:0005623,GO:0005634,GO:0006950,GO:0006952,GO:0006955,GO:0007154,GO:0007165,GO:0008150,GO:0008219,GO:0009314,GO:0009416,GO:0009605,GO:0009607,GO:0009615,GO:0009617,GO:0009626,GO:0009628,GO:0009639,GO:0009870,GO:0009987,GO:0010114,GO:0012501,GO:0012505,GO:0016020,GO:0023052,GO:…	-	ko:K16226	ko04626,map04626	-	-	-	ko00000,ko00001	LRR_3,LRR_8,NB-ARC,TIR
PGSC0003DMG400000881	4113.PGSC0003DMT400002299	COG0398@1|root,KOG3140@2759|Eukaryota,37MHT@33090|Viridiplantae,3G7WZ@35493|Streptophyta,44PDF@71274|asterids	35493|Streptophyta	S	SNARE associated Golgi protein	-	GO:0005575,GO:0005622,GO:0005623,GO:0005737,GO:0005783,GO:0012505,GO:0043226,GO:0043227,GO:0043229,GO:0043231,GO:0044424,GO:0044444,GO:0044464	-	-	-	-	-	-	-	SNARE_assoc
PGSC0003DMG400000890	4113.PGSC0003DMT400002331	KOG0032@1|root,KOG0032@2759|Eukaryota,37JJW@33090|Viridiplantae,3GAF7@35493|Streptophyta,44MKY@71274|asterids	35493|Streptophyta	T	Calcium-dependent protein kinase	-	-	2.7.11.1	ko:K13412	ko04626,ko05145,map04626,map05145	-	-	-	ko00000,ko00001,ko01000,ko01001	EF-hand_1,EF-hand_5,Pkinase
PGSC0003DMG400008796	4113.PGSC0003DMT400022684	COG3979@1|root,KOG4742@2759|Eukaryota,37R5A@33090|Viridiplantae,3G9NC@35493|Streptophyta,44NE6@71274|asterids	35493|Streptophyta	O	endochitinase	-	-	3.2.1.14	ko:K01183,ko:K20547	ko00520,ko01100,ko04016,map00520,map01100,map04016	-	R01206,R02334	RC00467	ko00000,ko00001,ko01000	Chitin_bind_1,Glyco_hydro_19
PGSC0003DMG400000891	4098.XP_009618598.1	2CQEG@1|root,2S44X@2759|Eukaryota,37W6I@33090|Viridiplantae,3GK2Y@35493|Streptophyta,44KY3@71274|asterids	35493|Streptophyta	O	Peptidase inhibitor I9	-	-	-	-	-	-	-	-	-	Inhibitor_I9
PGSC0003DMG400000885	4113.PGSC0003DMT400002312	KOG1987@1|root,KOG1987@2759|Eukaryota,37IB6@33090|Viridiplantae,3GAZC@35493|Streptophyta,44IIM@71274|asterids	35493|Streptophyta	D	BTB POZ domain-containing protein	-	GO:0000151,GO:0003674,GO:0005488,GO:0005515,GO:0005575,GO:0005622,GO:0005623,GO:0005737,GO:0006508,GO:0006511,GO:0006807,GO:0008150,GO:0008152,GO:0009056,GO:0009057,GO:0009987,GO:0010498,GO:0019005,GO:0019222,GO:0019538,GO:0019899,GO:0019941,GO:0030162,GO:0030163,GO:0031461,GO:0031463,GO:0031625,GO:0032991,GO:0043161,GO:0043170,GO:0043632,GO:0044237,GO:0044238,GO:0044248,GO:0044257,GO:0044260,GO:…	-	ko:K10523	ko04340,ko04341,map04340,map04341	M00384	-	-	ko00000,ko00001,ko00002,ko04121	BTB
PGSC0003DMG402000895	4113.PGSC0003DMT400002345	COG4638@1|root,2QS20@2759|Eukaryota,37QNK@33090|Viridiplantae,3G9D1@35493|Streptophyta,44H5W@71274|asterids	35493|Streptophyta	P	Pheophorbide a oxygenase	-	GO:0003674,GO:0003824,GO:0004497,GO:0005575,GO:0005622,GO:0005623,GO:0005737,GO:0006725,GO:0006778,GO:0006779,GO:0006807,GO:0008150,GO:0008152,GO:0009058,GO:0009507,GO:0009526,GO:0009528,GO:0009534,GO:0009535,GO:0009536,GO:0009579,GO:0009706,GO:0009941,GO:0009987,GO:0010277,GO:0015994,GO:0015995,GO:0016020,GO:0016491,GO:0016701,GO:0016703,GO:0018130,GO:0019438,GO:0019866,GO:0031090,GO:0031967,GO:…	1.14.13.122	ko:K13600	ko00860,ko01100,ko01110,map00860,map01100,map01110	-	R08203,R08204,R10080	RC00116,RC00269,RC00769	ko00000,ko00001,ko01000	PaO,Rieske
PGSC0003DMG400000897	4113.PGSC0003DMT400002350	28PNQ@1|root,2QWAT@2759|Eukaryota,37Q8E@33090|Viridiplantae,3GAFX@35493|Streptophyta,44F5A@71274|asterids	35493|Streptophyta	S	Lysin motif	-	GO:0002376,GO:0003674,GO:0005488,GO:0005539,GO:0005575,GO:0005623,GO:0005886,GO:0006955,GO:0008150,GO:0016020,GO:0031224,GO:0031225,GO:0031226,GO:0042834,GO:0044425,GO:0044459,GO:0044464,GO:0046658,GO:0050896,GO:0071944,GO:0097367	-	-	-	-	-	-	-	LysM
PGSC0003DMG400000898	4113.PGSC0003DMT400002352	2C9GW@1|root,2S3YR@2759|Eukaryota,37VYF@33090|Viridiplantae,3GKI3@35493|Streptophyta,44M66@71274|asterids	35493|Streptophyta	-	-	-	-	-	-	-	-	-	-	-	-
PGSC0003DMG400026527	4113.PGSC0003DMT400068234	KOG2654@1|root,KOG2654@2759|Eukaryota,3898W@33090|Viridiplantae,3GY8E@35493|Streptophyta,44UX4@71274|asterids	35493|Streptophyta	S	XS domain	-	-	-	-	-	-	-	-	-	XS
PGSC0003DMG400000918	4113.PGSC0003DMT400002405	2B6AG@1|root,2S0KV@2759|Eukaryota,37V12@33090|Viridiplantae,3GJAS@35493|Streptophyta,44K94@71274|asterids	35493|Streptophyta	C	Belongs to the glutaredoxin family	-	-	-	-	-	-	-	-	-	DUF836
PGSC0003DMG400000912	4113.PGSC0003DMT400002378	KOG1691@1|root,KOG1691@2759|Eukaryota,37RH6@33090|Viridiplantae,3GE2B@35493|Streptophyta,44T1C@71274|asterids	35493|Streptophyta	U	Transmembrane emp24 domain-containing protein	-	GO:0005575,GO:0005622,GO:0005623,GO:0005737,GO:0005783,GO:0005789,GO:0005794,GO:0005798,GO:0005801,GO:0012505,GO:0016020,GO:0030134,GO:0030135,GO:0031410,GO:0031982,GO:0031984,GO:0042175,GO:0043226,GO:0043227,GO:0043229,GO:0043231,GO:0044422,GO:0044424,GO:0044425,GO:0044431,GO:0044432,GO:0044444,GO:0044446,GO:0044464,GO:0097708,GO:0098827	-	ko:K20352	-	-	-	-	ko00000,ko02000,ko04131	EMP24_GP25L
PGSC0003DMG400000910	4113.PGSC0003DMT400002375	28PHQ@1|root,2RMWY@2759|Eukaryota,37SVT@33090|Viridiplantae,3GI2Y@35493|Streptophyta,44K56@71274|asterids	35493|Streptophyta	K	DNA-binding domain in plant proteins such as APETALA2 and EREBPs	-	GO:0001067,GO:0001101,GO:0003674,GO:0003676,GO:0003677,GO:0003700,GO:0005488,GO:0005575,GO:0005622,GO:0005623,GO:0005634,GO:0006355,GO:0006950,GO:0008150,GO:0009266,GO:0009408,GO:0009409,GO:0009628,GO:0009719,GO:0009725,GO:0009751,GO:0009753,GO:0009889,GO:0009891,GO:0009893,GO:0009987,GO:0010033,GO:0010468,GO:0010556,GO:0010557,GO:0010604,GO:0010628,GO:0014070,GO:0019219,GO:0019222,GO:0031323,GO:…	-	-	-	-	-	-	-	AP2
PGSC0003DMG400000917	4113.PGSC0003DMT400002402	COG4642@1|root,KOG0231@2759|Eukaryota,37K80@33090|Viridiplantae,3G7RX@35493|Streptophyta,44E4E@71274|asterids	35493|Streptophyta	S	Possible plasma membrane-binding motif in junctophilins, PIP-5-kinases and protein kinases.	-	-	-	ko:K19755	-	-	-	-	ko00000,ko04812	MORN
PGSC0003DMG400000905	4113.PGSC0003DMT400002367	COG0557@1|root,KOG2102@2759|Eukaryota,37MW9@33090|Viridiplantae,3G8UX@35493|Streptophyta,44H2S@71274|asterids	35493|Streptophyta	J	3'-5'-exoribonuclease that specifically recognizes RNAs polyuridylated at their 3' end and mediates their degradation. Component of an exosome-independent RNA degradation pathway that mediates degradation of cytoplasmic mRNAs that have been deadenylated and subsequently uridylated at their 3'	-	GO:0000070,GO:0000175,GO:0000178,GO:0000278,GO:0000280,GO:0000287,GO:0000291,GO:0000819,GO:0000932,GO:0000956,GO:0003674,GO:0003676,GO:0003723,GO:0003727,GO:0003824,GO:0004518,GO:0004527,GO:0004532,GO:0004540,GO:0005488,GO:0005575,GO:0005622,GO:0005623,GO:0005737,GO:0005844,GO:0006139,GO:0006364,GO:0006396,GO:0006401,GO:0006402,GO:0006725,GO:0006807,GO:0006996,GO:0007049,GO:0007059,GO:0008150,GO:…	-	ko:K18758	-	-	-	-	ko00000,ko01000,ko03019	RNB
PGSC0003DMG402000916	4113.PGSC0003DMT400002390	COG0706@1|root,KOG1239@2759|Eukaryota,37JGX@33090|Viridiplantae,3G7BY@35493|Streptophyta,44E96@71274|asterids	35493|Streptophyta	OU	Cytochrome oxidase biogenesis protein	-	GO:0005575,GO:0005622,GO:0005623,GO:0005737,GO:0005739,GO:0043226,GO:0043227,GO:0043229,GO:0043231,GO:0044424,GO:0044444,GO:0044464	-	ko:K03217	ko02024,ko03060,ko03070,map02024,map03060,map03070	M00335	-	-	ko00000,ko00001,ko00002,ko02044,ko03029	60KD_IMP,TPR_16,TPR_8
PGSC0003DMG400000915	4113.PGSC0003DMT400002386	COG0515@1|root,2QU6U@2759|Eukaryota,37S14@33090|Viridiplantae,3GCQG@35493|Streptophyta,44CXS@71274|asterids	35493|Streptophyta	T	G-type lectin S-receptor-like serine threonine-protein kinase At5g35370	-	GO:0003674,GO:0003824,GO:0004672,GO:0004674,GO:0005488,GO:0005515,GO:0005516,GO:0005575,GO:0005623,GO:0005886,GO:0006464,GO:0006468,GO:0006793,GO:0006796,GO:0006807,GO:0008150,GO:0008152,GO:0009987,GO:0016020,GO:0016301,GO:0016310,GO:0016740,GO:0016772,GO:0016773,GO:0019538,GO:0036211,GO:0043170,GO:0043412,GO:0044237,GO:0044238,GO:0044260,GO:0044267,GO:0044464,GO:0071704,GO:0071944,GO:0140096,GO:…	-	-	-	-	-	-	-	B_lectin,PAN_1,Pkinase,S_locus_glycop,Transgly
PGSC0003DMG400012071	4113.PGSC0003DMT400031475	28K9J@1|root,2R0MM@2759|Eukaryota,37HH3@33090|Viridiplantae,3G851@35493|Streptophyta,44NAI@71274|asterids	35493|Streptophyta	K	Belongs to the GRAS family	-	GO:0003674,GO:0003676,GO:0003677,GO:0003700,GO:0005488,GO:0005575,GO:0005622,GO:0005623,GO:0005634,GO:0005635,GO:0005737,GO:0005783,GO:0006355,GO:0008150,GO:0009889,GO:0010468,GO:0010556,GO:0012505,GO:0016020,GO:0019219,GO:0019222,GO:0031090,GO:0031323,GO:0031326,GO:0031965,GO:0031967,GO:0031975,GO:0043226,GO:0043227,GO:0043229,GO:0043231,GO:0043565,GO:0044422,GO:0044424,GO:0044428,GO:0044444,GO:…	-	-	-	-	-	-	-	GRAS
PGSC0003DMG402029032	4113.PGSC0003DMT400074670	KOG0596@1|root,KOG0596@2759|Eukaryota,37K4V@33090|Viridiplantae,3GEWU@35493|Streptophyta,44N7D@71274|asterids	35493|Streptophyta	T	Protein kinase domain	-	GO:0000228,GO:0000775,GO:0000776,GO:0000777,GO:0000778,GO:0000779,GO:0000780,GO:0000793,GO:0000794,GO:0003674,GO:0003824,GO:0004672,GO:0004712,GO:0005575,GO:0005622,GO:0005623,GO:0005634,GO:0005694,GO:0005813,GO:0005815,GO:0005856,GO:0006464,GO:0006468,GO:0006793,GO:0006796,GO:0006807,GO:0008150,GO:0008152,GO:0009987,GO:0015630,GO:0016301,GO:0016310,GO:0016740,GO:0016772,GO:0016773,GO:0019538,GO:…	2.7.12.1	ko:K08866	ko04110,ko04111,map04110,map04111	-	-	-	ko00000,ko00001,ko01000,ko01001,ko03036	Pkinase
PGSC0003DMG400029027	4113.PGSC0003DMT400074656	COG0330@1|root,KOG3083@2759|Eukaryota,37KTT@33090|Viridiplantae,3G8SK@35493|Streptophyta,44N7F@71274|asterids	35493|Streptophyta	O	prohibitin homologues	-	GO:0000302,GO:0005575,GO:0005618,GO:0005622,GO:0005623,GO:0005634,GO:0005730,GO:0005737,GO:0005739,GO:0005740,GO:0005743,GO:0005746,GO:0005747,GO:0005773,GO:0005774,GO:0005886,GO:0006950,GO:0006970,GO:0006979,GO:0006996,GO:0007005,GO:0007275,GO:0008150,GO:0009505,GO:0009507,GO:0009536,GO:0009628,GO:0009651,GO:0009719,GO:0009723,GO:0009725,GO:0009733,GO:0009791,GO:0009987,GO:0010033,GO:0010035,GO:…	-	ko:K17080	-	-	-	-	ko00000,ko03029,ko04147	Band_7
PGSC0003DMG400029033	4081.Solyc11g013270.1.1	28JU6@1|root,2QS83@2759|Eukaryota,37J51@33090|Viridiplantae,3GBG3@35493|Streptophyta,44BPI@71274|asterids	35493|Streptophyta	G	GDP-fucose protein O-fucosyltransferase	-	-	-	-	-	-	-	-	-	O-FucT
PGSC0003DMG400006543	4113.PGSC0003DMT400016741	2CNDR@1|root,2QVGZ@2759|Eukaryota,37QC0@33090|Viridiplantae,3G7NT@35493|Streptophyta,44DES@71274|asterids	35493|Streptophyta	S	Thaumatin family	-	-	-	-	-	-	-	-	-	Thaumatin
PGSC0003DMG401006542	4113.PGSC0003DMT400016737	COG0172@1|root,KOG2509@2759|Eukaryota,37HI4@33090|Viridiplantae,3GBNT@35493|Streptophyta,44DW4@71274|asterids	35493|Streptophyta	J	Seryl-tRNA synthetase	-	-	6.1.1.11	ko:K01875	ko00970,map00970	M00359,M00360	R03662,R08218	RC00055,RC00523	ko00000,ko00001,ko00002,ko01000,ko01007,ko03016	Seryl_tRNA_N,tRNA-synt_2b
PGSC0003DMG400006547	4113.PGSC0003DMT400016753	2CDXR@1|root,2QQDC@2759|Eukaryota,37PN6@33090|Viridiplantae,3G99R@35493|Streptophyta,44IA8@71274|asterids	35493|Streptophyta	S	expressed protein	-	-	-	-	-	-	-	-	-	BPS1
PGSC0003DMG400006546	4113.PGSC0003DMT400016752	2C211@1|root,2S7DF@2759|Eukaryota,37X45@33090|Viridiplantae,3GKUC@35493|Streptophyta,44M70@71274|asterids	35493|Streptophyta	S	Domain of unknown function (DUF4750)	-	-	-	-	-	-	-	-	-	DUF4750
PGSC0003DMG400006539	4113.PGSC0003DMT400016723	COG0576@1|root,KOG3003@2759|Eukaryota,37INI@33090|Viridiplantae,3GCCY@35493|Streptophyta,44IAT@71274|asterids	35493|Streptophyta	O	Essential component of the PAM complex, a complex required for the translocation of transit peptide-containing proteins from the inner membrane into the mitochondrial matrix in an ATP-dependent manner	-	-	-	ko:K03687	-	-	-	-	ko00000,ko03029,ko03110	GrpE
PGSC0003DMG400027786	4113.PGSC0003DMT400071414	KOG1649@1|root,KOG1649@2759|Eukaryota,37K9Q@33090|Viridiplantae,3GD4S@35493|Streptophyta,44GTM@71274|asterids	35493|Streptophyta	BK	SNF5 / SMARCB1 / INI1	-	GO:0006139,GO:0006259,GO:0006281,GO:0006325,GO:0006333,GO:0006337,GO:0006338,GO:0006355,GO:0006357,GO:0006725,GO:0006807,GO:0006950,GO:0006974,GO:0006996,GO:0008150,GO:0008152,GO:0009889,GO:0009987,GO:0010468,GO:0010556,GO:0016043,GO:0019219,GO:0019222,GO:0022411,GO:0031323,GO:0031326,GO:0031498,GO:0032984,GO:0032986,GO:0033554,GO:0034641,GO:0034728,GO:0043044,GO:0043170,GO:0043933,GO:0044237,GO:…	-	ko:K11648	ko04714,ko05225,map04714,map05225	-	-	-	ko00000,ko00001,ko01009,ko03021,ko03036	SNF5
PGSC0003DMG400027789	4113.PGSC0003DMT400071420	COG0237@1|root,KOG3220@2759|Eukaryota,37RNA@33090|Viridiplantae,3G96N@35493|Streptophyta,44GRN@71274|asterids	35493|Streptophyta	H	Dephospho-CoA kinase	-	GO:0003674,GO:0003824,GO:0004140,GO:0005575,GO:0005622,GO:0005623,GO:0005737,GO:0005773,GO:0005777,GO:0006139,GO:0006163,GO:0006164,GO:0006725,GO:0006732,GO:0006753,GO:0006793,GO:0006796,GO:0006807,GO:0008150,GO:0008152,GO:0009058,GO:0009108,GO:0009117,GO:0009150,GO:0009152,GO:0009165,GO:0009259,GO:0009260,GO:0009507,GO:0009536,GO:0009987,GO:0015936,GO:0015937,GO:0016301,GO:0016310,GO:0016740,GO:…	2.7.1.24	ko:K00859	ko00770,ko01100,map00770,map01100	M00120	R00130	RC00002,RC00078	ko00000,ko00001,ko00002,ko01000	CoaE
PGSC0003DMG400027797	4113.PGSC0003DMT400071445	28I92@1|root,2QQJE@2759|Eukaryota,37M5G@33090|Viridiplantae,3GG0S@35493|Streptophyta,44P36@71274|asterids	35493|Streptophyta	S	Toll - interleukin 1 - resistance	-	-	-	-	-	-	-	-	-	NB-ARC,TIR
PGSC0003DMG400027790	4113.PGSC0003DMT400071424	COG0237@1|root,KOG3220@2759|Eukaryota,37RNA@33090|Viridiplantae,3G96N@35493|Streptophyta,44GRN@71274|asterids	35493|Streptophyta	H	Dephospho-CoA kinase	-	GO:0003674,GO:0003824,GO:0004140,GO:0005575,GO:0005622,GO:0005623,GO:0005737,GO:0005773,GO:0005777,GO:0006139,GO:0006163,GO:0006164,GO:0006725,GO:0006732,GO:0006753,GO:0006793,GO:0006796,GO:0006807,GO:0008150,GO:0008152,GO:0009058,GO:0009108,GO:0009117,GO:0009150,GO:0009152,GO:0009165,GO:0009259,GO:0009260,GO:0009507,GO:0009536,GO:0009987,GO:0015936,GO:0015937,GO:0016301,GO:0016310,GO:0016740,GO:…	2.7.1.24	ko:K00859	ko00770,ko01100,map00770,map01100	M00120	R00130	RC00002,RC00078	ko00000,ko00001,ko00002,ko01000	CoaE
PGSC0003DMG400027798	4113.PGSC0003DMT400071449	28JYJ@1|root,2QVP0@2759|Eukaryota,37P0R@33090|Viridiplantae,3GCPX@35493|Streptophyta,44NIQ@71274|asterids	35493|Streptophyta	K	Auxin response factors (ARFs) are transcriptional factors that bind specifically to the DNA sequence 5'-TGTCTC-3' found in the auxin-responsive promoter elements (AuxREs)	ARF17	GO:0000976,GO:0000987,GO:0001067,GO:0003674,GO:0003676,GO:0003677,GO:0003690,GO:0003700,GO:0005488,GO:0005575,GO:0005622,GO:0005623,GO:0005634,GO:0006355,GO:0007154,GO:0007165,GO:0007275,GO:0008150,GO:0009555,GO:0009653,GO:0009719,GO:0009725,GO:0009733,GO:0009734,GO:0009755,GO:0009889,GO:0009987,GO:0010033,GO:0010208,GO:0010468,GO:0010556,GO:0010927,GO:0016043,GO:0019219,GO:0019222,GO:0022607,GO:…	-	-	-	-	-	-	-	Auxin_resp,B3
PGSC0003DMG400027800	4113.PGSC0003DMT400071453	2C9C4@1|root,2S2B1@2759|Eukaryota,37V6I@33090|Viridiplantae,3GJIQ@35493|Streptophyta,44KV1@71274|asterids	35493|Streptophyta	-	-	-	-	-	-	-	-	-	-	-	-
PGSC0003DMG400027793	4113.PGSC0003DMT400071437	KOG3393@1|root,KOG3393@2759|Eukaryota,37TWZ@33090|Viridiplantae,3GHVB@35493|Streptophyta,44K2J@71274|asterids	35493|Streptophyta	S	Uncharacterised protein family (UPF0220)	-	-	-	-	-	-	-	-	-	UPF0220
PGSC0003DMG400027796	4113.PGSC0003DMT400071442	COG0554@1|root,KOG0738@2759|Eukaryota,37PDT@33090|Viridiplantae,3G8FX@35493|Streptophyta,44T05@71274|asterids	33090|Viridiplantae	O	Katanin p60 ATPase-containing subunit	KAT1	-	3.6.4.3	ko:K07767	-	-	-	-	ko00000,ko01000,ko04812	AAA,Vps4_C
PGSC0003DMG400015128	4081.Solyc11g013750.1.1	2CND2@1|root,2QVBR@2759|Eukaryota,37TAH@33090|Viridiplantae	33090|Viridiplantae	S	TMV resistance protein	-	-	-	-	-	-	-	-	-	LRR_8,NB-ARC,TIR
PGSC0003DMG400030212	4113.PGSC0003DMT400077648	COG0543@1|root,COG2041@1|root,COG5274@1|root,KOG0534@2759|Eukaryota,KOG0535@2759|Eukaryota,KOG0537@2759|Eukaryota,37KGC@33090|Viridiplantae,3GEH9@35493|Streptophyta,44DF7@71274|asterids	35493|Streptophyta	C	Nitrate reductase is a key enzyme involved in the first step of nitrate assimilation in plants, fungi and bacteria	NIA1	GO:0001505,GO:0003674,GO:0003824,GO:0005575,GO:0005622,GO:0005623,GO:0005737,GO:0005773,GO:0005829,GO:0005886,GO:0006082,GO:0006807,GO:0006809,GO:0008150,GO:0008152,GO:0008940,GO:0009058,GO:0009314,GO:0009416,GO:0009605,GO:0009607,GO:0009608,GO:0009610,GO:0009620,GO:0009628,GO:0009703,GO:0009987,GO:0016020,GO:0016491,GO:0016661,GO:0017144,GO:0034641,GO:0042126,GO:0042128,GO:0042133,GO:0042136,GO:…	1.7.1.1,1.7.1.2,1.7.1.3	ko:K10534	ko00910,ko01120,map00910,map01120	M00531	R00794,R00796	RC02812	ko00000,ko00001,ko00002,ko01000	Cyt-b5,FAD_binding_6,Mo-co_dimer,NAD_binding_1,Oxidored_molyb
PGSC0003DMG400030213	4113.PGSC0003DMT400077649	KOG1021@1|root,KOG1021@2759|Eukaryota,37MF8@33090|Viridiplantae,3G7VI@35493|Streptophyta,44BPJ@71274|asterids	35493|Streptophyta	GMW	Exostosin family	-	-	-	-	-	-	-	-	-	Exostosin
PGSC0003DMG400030210	4113.PGSC0003DMT400077644	28JR4@1|root,2QS4I@2759|Eukaryota,37RHC@33090|Viridiplantae,3GCY5@35493|Streptophyta,44JZ3@71274|asterids	35493|Streptophyta	S	F-box associated	-	-	-	-	-	-	-	-	-	F-box,F-box-like,FBA_1,FBA_3
PGSC0003DMG400033945	4113.PGSC0003DMT400084332	28JR4@1|root,2QS4I@2759|Eukaryota,37RHC@33090|Viridiplantae,3GCY5@35493|Streptophyta,44JZ3@71274|asterids	35493|Streptophyta	S	F-box associated	-	-	-	-	-	-	-	-	-	F-box,F-box-like,FBA_1,FBA_3
PGSC0003DMG400009205	4113.PGSC0003DMT400023788	28JR4@1|root,2QS4I@2759|Eukaryota,37RHC@33090|Viridiplantae,3GCY5@35493|Streptophyta,44JZ3@71274|asterids	35493|Streptophyta	S	F-box associated	-	-	-	-	-	-	-	-	-	F-box,F-box-like,FBA_1,FBA_3
PGSC0003DMG400009230	4113.PGSC0003DMT400023871	KOG2922@1|root,KOG2922@2759|Eukaryota,37SVE@33090|Viridiplantae,3GEFX@35493|Streptophyta,44EM5@71274|asterids	35493|Streptophyta	P	Acts as a Mg(2 ) transporter. Can also transport other divalent cations such as Fe(2 ), Sr(2 ), Ba(2 ), Mn(2 ) and Co(2 ) but to a much less extent than Mg(2 )	-	-	-	-	-	-	-	-	-	Mg_trans_NIPA
PGSC0003DMG401009214	4113.PGSC0003DMT400023810	COG5160@1|root,KOG0779@2759|Eukaryota,37Q7K@33090|Viridiplantae,3GBT2@35493|Streptophyta,44Q0T@71274|asterids	35493|Streptophyta	O	protease	-	-	3.4.22.68	ko:K08596	-	-	-	-	ko00000,ko01000,ko01002,ko04121	Peptidase_C48
PGSC0003DMG400009215	4113.PGSC0003DMT400023814	KOG1267@1|root,KOG1267@2759|Eukaryota,37KE1@33090|Viridiplantae,3GAQF@35493|Streptophyta,44BRD@71274|asterids	35493|Streptophyta	K	mTERF	-	-	-	ko:K15032	-	-	-	-	ko00000,ko03012,ko03029	mTERF
PGSC0003DMG402009214	4113.PGSC0003DMT400023812	COG5160@1|root,KOG0779@2759|Eukaryota,37Q7K@33090|Viridiplantae,3GBT2@35493|Streptophyta,44Q0T@71274|asterids	35493|Streptophyta	O	protease	-	-	3.4.22.68	ko:K08596	-	-	-	-	ko00000,ko01000,ko01002,ko04121	Peptidase_C48
PGSC0003DMG400009231	4113.PGSC0003DMT400023872	KOG0643@1|root,KOG0643@2759|Eukaryota,37QEV@33090|Viridiplantae,3GBEK@35493|Streptophyta,44CIE@71274|asterids	35493|Streptophyta	J	component of the eukaryotic translation initiation factor 3 (eIF-3) complex, which is involved in protein synthesis of a specialized repertoire of mRNAs and, together with other initiation factors, stimulates binding of mRNA and methionyl-tRNAi to the 40S ribosome. The eIF-3 complex specifically targets and initiates translation of a subset of mRNAs involved in cell proliferation	TRIP-1	GO:0000151,GO:0005575,GO:0005622,GO:0005623,GO:0005737,GO:0005829,GO:0006950,GO:0006970,GO:0008150,GO:0009628,GO:0009651,GO:0010035,GO:0010038,GO:0031461,GO:0032991,GO:0042221,GO:0044424,GO:0044444,GO:0044464,GO:0046686,GO:0050896,GO:0080008,GO:1902494,GO:1990234	-	ko:K03246	ko03013,map03013	-	-	-	ko00000,ko00001,ko03012	WD40
PGSC0003DMG400009232	4098.XP_009618835.1	KOG4585@1|root,KOG4585@2759|Eukaryota,37K76@33090|Viridiplantae,3GAQ9@35493|Streptophyta,44KCQ@71274|asterids	35493|Streptophyta	L	nuclease HARBI1	-	-	-	-	-	-	-	-	-	DDE_Tnp_4,Myb_DNA-bind_3
PGSC0003DMG400009234	4113.PGSC0003DMT400023881	KOG1721@1|root,KOG1721@2759|Eukaryota,37N0H@33090|Viridiplantae,3G9ZP@35493|Streptophyta,44GZI@71274|asterids	35493|Streptophyta	S	zinc finger	STOP1	GO:0003674,GO:0003700,GO:0005575,GO:0005622,GO:0005623,GO:0005634,GO:0006355,GO:0006950,GO:0008150,GO:0009268,GO:0009628,GO:0009889,GO:0009891,GO:0009893,GO:0009987,GO:0010035,GO:0010038,GO:0010044,GO:0010447,GO:0010468,GO:0010556,GO:0010557,GO:0010604,GO:0010628,GO:0019219,GO:0019222,GO:0031323,GO:0031325,GO:0031326,GO:0031328,GO:0033554,GO:0042221,GO:0043226,GO:0043227,GO:0043229,GO:0043231,GO:…	-	-	-	-	-	-	-	zf-met
PGSC0003DMG400009219	4113.PGSC0003DMT400023831	COG0508@1|root,KOG0557@2759|Eukaryota,37IG4@33090|Viridiplantae,3GB9V@35493|Streptophyta,44BY2@71274|asterids	35493|Streptophyta	C	of pyruvate dehydrogenase complex	-	GO:0003674,GO:0005488,GO:0005515,GO:0005575,GO:0005622,GO:0005623,GO:0005737,GO:0005829,GO:0005840,GO:0005886,GO:0009507,GO:0009526,GO:0009536,GO:0009941,GO:0016020,GO:0019904,GO:0022626,GO:0031967,GO:0031975,GO:0032991,GO:0043226,GO:0043227,GO:0043228,GO:0043229,GO:0043231,GO:0043232,GO:0044422,GO:0044424,GO:0044434,GO:0044435,GO:0044444,GO:0044445,GO:0044446,GO:0044464,GO:0071944,GO:1990904	2.3.1.12	ko:K00627	ko00010,ko00020,ko00620,ko01100,ko01110,ko01120,ko01130,ko01200,map00010,map00020,map00620,map01100,map01110,map01120,map01130,map01200	M00307	R00209,R02569	RC00004,RC02742,RC02857	br01601,ko00000,ko00001,ko00002,ko01000	2-oxoacid_dh,Biotin_lipoyl,E3_binding
PGSC0003DMG400009241	4113.PGSC0003DMT400023901	KOG4197@1|root,KOG4197@2759|Eukaryota,37RPY@33090|Viridiplantae,3GH1S@35493|Streptophyta,44H53@71274|asterids	35493|Streptophyta	S	Pentatricopeptide repeat-containing protein	-	GO:0000959,GO:0003674,GO:0003676,GO:0003723,GO:0003824,GO:0004518,GO:0004519,GO:0005488,GO:0005575,GO:0005622,GO:0005623,GO:0005737,GO:0006139,GO:0006725,GO:0006807,GO:0008150,GO:0008152,GO:0009451,GO:0009536,GO:0009987,GO:0016070,GO:0016071,GO:0016556,GO:0016787,GO:0016788,GO:0034641,GO:0043170,GO:0043226,GO:0043227,GO:0043229,GO:0043231,GO:0043412,GO:0044237,GO:0044238,GO:0044424,GO:0044444,GO:…	-	-	-	-	-	-	-	DYW_deaminase,PPR,PPR_2
PGSC0003DMG400009252	4113.PGSC0003DMT400095593	KOG0724@1|root,KOG0724@2759|Eukaryota	2759|Eukaryota	K	ubiquitin modification-dependent histone binding	-	-	-	-	-	-	-	-	-	Myb_DNA-binding
PGSC0003DMG402009242	4113.PGSC0003DMT400023904	KOG4197@1|root,KOG4197@2759|Eukaryota,37RPY@33090|Viridiplantae,3GH1S@35493|Streptophyta,44H53@71274|asterids	35493|Streptophyta	S	Pentatricopeptide repeat-containing protein	-	GO:0000959,GO:0003674,GO:0003676,GO:0003723,GO:0003824,GO:0004518,GO:0004519,GO:0005488,GO:0005575,GO:0005622,GO:0005623,GO:0005737,GO:0006139,GO:0006725,GO:0006807,GO:0008150,GO:0008152,GO:0009451,GO:0009536,GO:0009987,GO:0016070,GO:0016071,GO:0016556,GO:0016787,GO:0016788,GO:0034641,GO:0043170,GO:0043226,GO:0043227,GO:0043229,GO:0043231,GO:0043412,GO:0044237,GO:0044238,GO:0044424,GO:0044444,GO:…	-	-	-	-	-	-	-	DYW_deaminase,PPR,PPR_2
PGSC0003DMG400009223	4113.PGSC0003DMT400023842	2CRBU@1|root,2R7KU@2759|Eukaryota,37WD1@33090|Viridiplantae,3GYZG@35493|Streptophyta,44M4C@71274|asterids	35493|Streptophyta	-	-	-	-	-	-	-	-	-	-	-	-
PGSC0003DMG400009225	4113.PGSC0003DMT400023845	2B5AJ@1|root,2S0IM@2759|Eukaryota,37UF2@33090|Viridiplantae,3GINF@35493|Streptophyta	35493|Streptophyta	-	-	-	-	-	-	-	-	-	-	-	DUF241
PGSC0003DMG401009243	4113.PGSC0003DMT400023910	28NJM@1|root,2QTFY@2759|Eukaryota,37RFX@33090|Viridiplantae,3GBZH@35493|Streptophyta,44GR5@71274|asterids	35493|Streptophyta	S	Protein of unknown function (DUF616)	-	-	-	-	-	-	-	-	-	DUF616
PGSC0003DMG400009226	4113.PGSC0003DMT400023846	2CNWX@1|root,2QYF3@2759|Eukaryota,37Q89@33090|Viridiplantae,3GIDY@35493|Streptophyta,44J6W@71274|asterids	35493|Streptophyta	S	mTERF	-	-	-	-	-	-	-	-	-	mTERF
PGSC0003DMG400009244	4113.PGSC0003DMT400023914	2CWTY@1|root,2S4JD@2759|Eukaryota,37W3M@33090|Viridiplantae,3GK62@35493|Streptophyta,44KSG@71274|asterids	35493|Streptophyta	S	Gibberellin-regulated protein	-	-	-	-	-	-	-	-	-	GASA
PGSC0003DMG402009228	4113.PGSC0003DMT400023852	COG1874@1|root,KOG0496@2759|Eukaryota,37R16@33090|Viridiplantae,3GCHZ@35493|Streptophyta,44RF3@71274|asterids	35493|Streptophyta	G	Beta-galactosidase	-	GO:0003674,GO:0003824,GO:0004553,GO:0004565,GO:0005575,GO:0005618,GO:0005622,GO:0005623,GO:0005737,GO:0005773,GO:0015925,GO:0016787,GO:0016798,GO:0030312,GO:0043226,GO:0043227,GO:0043229,GO:0043231,GO:0044424,GO:0044444,GO:0044464,GO:0071944	-	-	-	-	-	-	-	BetaGal_dom4_5,Gal_Lectin,Glyco_hydro_35
PGSC0003DMG400009246	4113.PGSC0003DMT400023920	COG0122@1|root,KOG2875@2759|Eukaryota,37JD3@33090|Viridiplantae,3GE5X@35493|Streptophyta,44CZN@71274|asterids	35493|Streptophyta	L	8-oxoguanine DNA glycosylase, N-terminal domain	OGG1	GO:0000702,GO:0003674,GO:0003676,GO:0003677,GO:0003684,GO:0003824,GO:0004518,GO:0004519,GO:0005488,GO:0005575,GO:0005622,GO:0005623,GO:0005634,GO:0005654,GO:0005737,GO:0005739,GO:0006139,GO:0006220,GO:0006244,GO:0006259,GO:0006281,GO:0006282,GO:0006284,GO:0006285,GO:0006289,GO:0006304,GO:0006355,GO:0006725,GO:0006753,GO:0006793,GO:0006796,GO:0006807,GO:0006950,GO:0006974,GO:0006979,GO:0008150,GO:…	4.2.99.18	ko:K03660	ko03410,map03410	-	-	-	ko00000,ko00001,ko01000,ko03400	HhH-GPD,OGG_N
PGSC0003DMG400009248	4113.PGSC0003DMT400023923	COG5024@1|root,KOG0654@2759|Eukaryota,37QNA@33090|Viridiplantae,3GFDJ@35493|Streptophyta,44C3J@71274|asterids	35493|Streptophyta	D	Belongs to the cyclin family	-	GO:0000003,GO:0000280,GO:0003006,GO:0005575,GO:0005622,GO:0005623,GO:0005634,GO:0005737,GO:0006996,GO:0007049,GO:0007135,GO:0007140,GO:0007275,GO:0007276,GO:0008150,GO:0009555,GO:0009556,GO:0009987,GO:0016043,GO:0019953,GO:0022402,GO:0022412,GO:0022414,GO:0032501,GO:0032502,GO:0032504,GO:0034293,GO:0043226,GO:0043227,GO:0043229,GO:0043231,GO:0043934,GO:0044424,GO:0044464,GO:0044703,GO:0048229,GO:…	-	ko:K06627	ko04110,ko04152,ko04218,ko04914,ko05161,ko05165,ko05169,ko05203,map04110,map04152,map04218,map04914,map05161,map05165,map05169,map05203	M00693	-	-	ko00000,ko00001,ko00002,ko03032,ko03036	Cyclin_C,Cyclin_N
PGSC0003DMG400006047	4113.PGSC0003DMT400015483	COG0470@1|root,KOG0989@2759|Eukaryota,37M6A@33090|Viridiplantae,3GAY0@35493|Streptophyta,44F58@71274|asterids	35493|Streptophyta	L	Rad17 cell cycle checkpoint protein	-	GO:0003674,GO:0005488,GO:0005515,GO:0005575,GO:0005622,GO:0005623,GO:0005634,GO:0005654,GO:0005657,GO:0005663,GO:0005694,GO:0006139,GO:0006259,GO:0006260,GO:0006261,GO:0006275,GO:0006281,GO:0006725,GO:0006807,GO:0006950,GO:0006974,GO:0008150,GO:0008152,GO:0009058,GO:0009059,GO:0009889,GO:0009891,GO:0009893,GO:0009987,GO:0010556,GO:0010557,GO:0010604,GO:0019219,GO:0019222,GO:0019899,GO:0031323,GO:…	-	ko:K10755	ko03030,ko03420,ko03430,map03030,map03420,map03430	M00289,M00295	-	-	ko00000,ko00001,ko00002,ko03032,ko03036,ko03400	AAA,Rep_fac_C
PGSC0003DMG400006048	4113.PGSC0003DMT400015484	COG0823@1|root,2QPTW@2759|Eukaryota,37K0C@33090|Viridiplantae,3G81Z@35493|Streptophyta,44BSE@71274|asterids	35493|Streptophyta	U	WD40-like Beta Propeller Repeat	-	-	-	-	-	-	-	-	-	PD40
PGSC0003DMG400006049	4113.PGSC0003DMT400015485	KOG4615@1|root,KOG4615@2759|Eukaryota,37VGR@33090|Viridiplantae,3GJU2@35493|Streptophyta,44K8Q@71274|asterids	35493|Streptophyta	S	Keratinocyte-associated protein 2	-	-	-	-	-	-	-	-	-	Keratin_assoc
PGSC0003DMG401006052	4113.PGSC0003DMT400015499	COG2319@1|root,2QT1J@2759|Eukaryota,37KU4@33090|Viridiplantae,3G7R9@35493|Streptophyta,44IKJ@71274|asterids	35493|Streptophyta	S	RING-type zinc-finger	-	GO:0000166,GO:0000278,GO:0000281,GO:0000910,GO:0003674,GO:0003824,GO:0004672,GO:0004674,GO:0004683,GO:0005488,GO:0005515,GO:0005524,GO:0005575,GO:0005622,GO:0005623,GO:0005737,GO:0005826,GO:0005856,GO:0005938,GO:0006464,GO:0006468,GO:0006793,GO:0006796,GO:0006807,GO:0006996,GO:0007010,GO:0007049,GO:0008092,GO:0008144,GO:0008150,GO:0008152,GO:0009987,GO:0015629,GO:0016043,GO:0016301,GO:0016310,GO:…	-	ko:K03070	ko02024,ko03060,ko03070,map02024,map03060,map03070	M00335	-	-	ko00000,ko00001,ko00002,ko02044	WD40,zf-RING_2,zf-RING_UBOX
PGSC0003DMG402006052	4113.PGSC0003DMT400015500	2DZEK@1|root,2S6YY@2759|Eukaryota,37WQY@33090|Viridiplantae,3GKRH@35493|Streptophyta,44UBA@71274|asterids	35493|Streptophyta	-	-	-	GO:0005575,GO:0005622,GO:0005623,GO:0005737,GO:0005739,GO:0005740,GO:0005743,GO:0016020,GO:0019866,GO:0031090,GO:0031966,GO:0031967,GO:0031975,GO:0043226,GO:0043227,GO:0043229,GO:0043231,GO:0044422,GO:0044424,GO:0044429,GO:0044444,GO:0044446,GO:0044464	-	-	-	-	-	-	-	-
PGSC0003DMG400006023	4113.PGSC0003DMT400015430	COG2124@1|root,KOG0156@2759|Eukaryota	2759|Eukaryota	Q	iron ion binding	-	-	-	-	-	-	-	-	-	p450
PGSC0003DMG400032287	4113.PGSC0003DMT400082137	KOG1339@1|root,KOG1339@2759|Eukaryota,37Q1N@33090|Viridiplantae,3G89Y@35493|Streptophyta	35493|Streptophyta	O	Belongs to the peptidase A1 family	-	-	-	-	-	-	-	-	-	TAXi_C,TAXi_N
PGSC0003DMG400006026	4113.PGSC0003DMT400015438	KOG4197@1|root,KOG4197@2759|Eukaryota,37KYV@33090|Viridiplantae,3GBHT@35493|Streptophyta,44IKZ@71274|asterids	35493|Streptophyta	S	Pentatricopeptide repeat-containing protein	-	GO:0003674,GO:0003676,GO:0003723,GO:0003824,GO:0004518,GO:0004519,GO:0005488,GO:0005575,GO:0005622,GO:0005623,GO:0006139,GO:0006725,GO:0006807,GO:0008150,GO:0008152,GO:0009451,GO:0009987,GO:0016070,GO:0016787,GO:0016788,GO:0034641,GO:0043170,GO:0043226,GO:0043227,GO:0043229,GO:0043231,GO:0043412,GO:0044237,GO:0044238,GO:0044424,GO:0044464,GO:0046483,GO:0071704,GO:0090304,GO:0090305,GO:0097159,GO:…	-	-	-	-	-	-	-	PPR,PPR_2,PPR_3
PGSC0003DMG400006070	4533.OB10G11620.1	COG2801@1|root,KOG0017@2759|Eukaryota,37YXJ@33090|Viridiplantae,3GHMT@35493|Streptophyta	35493|Streptophyta	L	Mitochondrial protein	-	-	-	-	-	-	-	-	-	RVT_2
PGSC0003DMG400006027	4113.PGSC0003DMT400015439	2CMHM@1|root,2QQD2@2759|Eukaryota,37JD5@33090|Viridiplantae,3GCQT@35493|Streptophyta,44HYS@71274|asterids	35493|Streptophyta	S	Leucine rich repeat	-	GO:0000902,GO:0000904,GO:0003674,GO:0005198,GO:0005199,GO:0005575,GO:0005618,GO:0005623,GO:0005911,GO:0007275,GO:0008150,GO:0009505,GO:0009506,GO:0009653,GO:0009826,GO:0009888,GO:0009987,GO:0010015,GO:0010053,GO:0010054,GO:0016043,GO:0016049,GO:0022622,GO:0030054,GO:0030154,GO:0030312,GO:0032501,GO:0032502,GO:0032989,GO:0040007,GO:0044464,GO:0048364,GO:0048468,GO:0048589,GO:0048731,GO:0048856,GO:…	-	-	-	-	-	-	-	LRRNT_2,LRR_6,LRR_8
PGSC0003DMG400006056	4113.PGSC0003DMT400015512	KOG4197@1|root,KOG4197@2759|Eukaryota,37QGZ@33090|Viridiplantae,3GA97@35493|Streptophyta,44J0G@71274|asterids	35493|Streptophyta	S	Pentatricopeptide repeat-containing protein	-	GO:0003674,GO:0003676,GO:0003723,GO:0003824,GO:0004518,GO:0004519,GO:0005488,GO:0005575,GO:0005622,GO:0005623,GO:0006139,GO:0006725,GO:0006807,GO:0008150,GO:0008152,GO:0009451,GO:0009987,GO:0016070,GO:0016787,GO:0016788,GO:0034641,GO:0043170,GO:0043226,GO:0043227,GO:0043229,GO:0043231,GO:0043412,GO:0044237,GO:0044238,GO:0044424,GO:0044464,GO:0046483,GO:0071704,GO:0090304,GO:0090305,GO:0097159,GO:…	-	-	-	-	-	-	-	PPR,PPR_2
PGSC0003DMG400006058	4096.XP_009765525.1	2D2KT@1|root,2SN87@2759|Eukaryota,37ZQ1@33090|Viridiplantae,3GPM2@35493|Streptophyta,44RG9@71274|asterids	35493|Streptophyta	-	-	-	-	-	-	-	-	-	-	-	Transposase_24
PGSC0003DMG400006032	4113.PGSC0003DMT400015452	KOG3131@1|root,KOG3131@2759|Eukaryota,37VFY@33090|Viridiplantae,3GJZC@35493|Streptophyta,44R6G@71274|asterids	35493|Streptophyta	S	Protein SENSITIVITY TO RED LIGHT REDUCED	-	-	-	-	-	-	-	-	-	DUF295,RVT_3,SRR1
PGSC0003DMG400006061	4113.PGSC0003DMT400015528	KOG1591@1|root,KOG1591@2759|Eukaryota,37M6N@33090|Viridiplantae,3GDMR@35493|Streptophyta,44BP5@71274|asterids	35493|Streptophyta	E	prolyl 4-hydroxylase	-	GO:0003674,GO:0003824,GO:0004656,GO:0005575,GO:0005622,GO:0005623,GO:0005737,GO:0005794,GO:0006082,GO:0006464,GO:0006520,GO:0006575,GO:0006807,GO:0008150,GO:0008152,GO:0009987,GO:0012505,GO:0016491,GO:0016705,GO:0016706,GO:0018126,GO:0018193,GO:0018208,GO:0018401,GO:0019471,GO:0019511,GO:0019538,GO:0019752,GO:0019798,GO:0031543,GO:0031545,GO:0036211,GO:0043170,GO:0043226,GO:0043227,GO:0043229,GO:…	1.14.11.2	ko:K00472	ko00330,ko01100,map00330,map01100	-	R01252	RC00478	ko00000,ko00001,ko01000	2OG-FeII_Oxy_3
PGSC0003DMG402006035	4113.PGSC0003DMT400015461	COG5030@1|root,KOG0934@2759|Eukaryota,37JP3@33090|Viridiplantae,3GG39@35493|Streptophyta,44H15@71274|asterids	35493|Streptophyta	U	AP-1 complex subunit	-	-	-	ko:K12394	ko04142,map04142	-	-	-	ko00000,ko00001,ko04131	Clat_adaptor_s
PGSC0003DMG400006036	4113.PGSC0003DMT400015462	KOG3131@1|root,KOG3131@2759|Eukaryota,37KAY@33090|Viridiplantae,3GBJY@35493|Streptophyta,44E36@71274|asterids	35493|Streptophyta	S	sensitivity to red light reduced	SRR1	GO:0005575,GO:0005622,GO:0005623,GO:0005634,GO:0005737,GO:0007154,GO:0007165,GO:0007602,GO:0007623,GO:0008150,GO:0009314,GO:0009416,GO:0009581,GO:0009582,GO:0009583,GO:0009585,GO:0009605,GO:0009628,GO:0009639,GO:0009987,GO:0010017,GO:0023052,GO:0042752,GO:0043226,GO:0043227,GO:0043229,GO:0043231,GO:0044424,GO:0044464,GO:0048511,GO:0050789,GO:0050794,GO:0050896,GO:0051606,GO:0051716,GO:0065007,GO:…	-	-	-	-	-	-	-	SRR1
PGSC0003DMG400006041	4113.PGSC0003DMT400015477	KOG0800@1|root,KOG0800@2759|Eukaryota,37Q47@33090|Viridiplantae,3GCXD@35493|Streptophyta,44P3P@71274|asterids	35493|Streptophyta	O	RING-H2 finger protein	-	GO:0003674,GO:0003824,GO:0004842,GO:0006464,GO:0006508,GO:0006511,GO:0006807,GO:0008150,GO:0008152,GO:0009056,GO:0009057,GO:0009987,GO:0010498,GO:0016567,GO:0016740,GO:0019538,GO:0019787,GO:0019941,GO:0030163,GO:0032446,GO:0036211,GO:0043161,GO:0043170,GO:0043412,GO:0043632,GO:0044237,GO:0044238,GO:0044248,GO:0044257,GO:0044260,GO:0044265,GO:0044267,GO:0051603,GO:0061630,GO:0061659,GO:0070647,GO:…	2.3.2.27	ko:K19040	-	-	-	-	ko00000,ko01000,ko04121	zf-RING_2
PGSC0003DMG400006042	4113.PGSC0003DMT400015478	KOG0800@1|root,KOG0800@2759|Eukaryota,37Q47@33090|Viridiplantae,3GCXD@35493|Streptophyta,44P3P@71274|asterids	35493|Streptophyta	O	RING-H2 finger protein	-	GO:0003674,GO:0003824,GO:0004842,GO:0006464,GO:0006508,GO:0006511,GO:0006807,GO:0008150,GO:0008152,GO:0009056,GO:0009057,GO:0009987,GO:0010498,GO:0016567,GO:0016740,GO:0019538,GO:0019787,GO:0019941,GO:0030163,GO:0032446,GO:0036211,GO:0043161,GO:0043170,GO:0043412,GO:0043632,GO:0044237,GO:0044238,GO:0044248,GO:0044257,GO:0044260,GO:0044265,GO:0044267,GO:0051603,GO:0061630,GO:0061659,GO:0070647,GO:…	2.3.2.27	ko:K19040	-	-	-	-	ko00000,ko01000,ko04121	zf-RING_2
PGSC0003DMG400006043	4113.PGSC0003DMT400015479	KOG0800@1|root,KOG0800@2759|Eukaryota,37Q47@33090|Viridiplantae,3GCXD@35493|Streptophyta,44P3P@71274|asterids	35493|Streptophyta	O	RING-H2 finger protein	-	GO:0003674,GO:0003824,GO:0004842,GO:0006464,GO:0006508,GO:0006511,GO:0006807,GO:0008150,GO:0008152,GO:0009056,GO:0009057,GO:0009987,GO:0010498,GO:0016567,GO:0016740,GO:0019538,GO:0019787,GO:0019941,GO:0030163,GO:0032446,GO:0036211,GO:0043161,GO:0043170,GO:0043412,GO:0043632,GO:0044237,GO:0044238,GO:0044248,GO:0044257,GO:0044260,GO:0044265,GO:0044267,GO:0051603,GO:0061630,GO:0061659,GO:0070647,GO:…	2.3.2.27	ko:K19040	-	-	-	-	ko00000,ko01000,ko04121	zf-RING_2
PGSC0003DMG400006044	4113.PGSC0003DMT400015480	KOG0800@1|root,KOG0800@2759|Eukaryota,37Q47@33090|Viridiplantae,3GCXD@35493|Streptophyta,44P3P@71274|asterids	35493|Streptophyta	O	RING-H2 finger protein	-	GO:0003674,GO:0003824,GO:0004842,GO:0006464,GO:0006508,GO:0006511,GO:0006807,GO:0008150,GO:0008152,GO:0009056,GO:0009057,GO:0009987,GO:0010498,GO:0016567,GO:0016740,GO:0019538,GO:0019787,GO:0019941,GO:0030163,GO:0032446,GO:0036211,GO:0043161,GO:0043170,GO:0043412,GO:0043632,GO:0044237,GO:0044238,GO:0044248,GO:0044257,GO:0044260,GO:0044265,GO:0044267,GO:0051603,GO:0061630,GO:0061659,GO:0070647,GO:…	2.3.2.27	ko:K19040	-	-	-	-	ko00000,ko01000,ko04121	zf-RING_2
PGSC0003DMG400003985	4081.Solyc11g005330.1.1	COG5277@1|root,KOG0676@2759|Eukaryota,37I8J@33090|Viridiplantae,3G790@35493|Streptophyta,44PQU@71274|asterids	35493|Streptophyta	Z	Belongs to the actin family	-	GO:0005575,GO:0005622,GO:0005623,GO:0005856,GO:0043226,GO:0043228,GO:0043229,GO:0043232,GO:0044424,GO:0044464	-	ko:K10355	-	-	-	-	ko00000,ko04812	Actin
PGSC0003DMG400003986	4113.PGSC0003DMT400010175	2D1X6@1|root,2SJMD@2759|Eukaryota,37ZF6@33090|Viridiplantae,3GP03@35493|Streptophyta,44MWK@71274|asterids	35493|Streptophyta	S	EamA-like transporter family	-	-	-	-	-	-	-	-	-	EamA
PGSC0003DMG400003964	4113.PGSC0003DMT400010112	KOG4282@1|root,KOG4282@2759|Eukaryota,37S8N@33090|Viridiplantae,3GEKF@35493|Streptophyta,44FJQ@71274|asterids	35493|Streptophyta	K	Myb/SANT-like DNA-binding domain	-	GO:0003674,GO:0003700,GO:0006355,GO:0008150,GO:0009889,GO:0010468,GO:0010556,GO:0019219,GO:0019222,GO:0031323,GO:0031326,GO:0050789,GO:0050794,GO:0051171,GO:0051252,GO:0060255,GO:0065007,GO:0080090,GO:0140110,GO:1903506,GO:2000112,GO:2001141	-	-	-	-	-	-	-	Myb_DNA-bind_4
PGSC0003DMG400003965	4113.PGSC0003DMT400010114	297SB@1|root,2RESI@2759|Eukaryota,37NQI@33090|Viridiplantae,3GDK4@35493|Streptophyta,44HP3@71274|asterids	35493|Streptophyta	-	-	-	-	-	-	-	-	-	-	-	-
PGSC0003DMG400003989	4113.PGSC0003DMT400010185	COG0484@1|root,KOG0714@2759|Eukaryota,37NXE@33090|Viridiplantae,3GBTC@35493|Streptophyta,44JMQ@71274|asterids	35493|Streptophyta	O	DnaJ molecular chaperone homology domain	-	-	-	-	-	-	-	-	-	DnaJ
PGSC0003DMG400003990	4113.PGSC0003DMT400010187	2CR1V@1|root,2R6JE@2759|Eukaryota,3877Q@33090|Viridiplantae,3GZ1T@35493|Streptophyta,44T9D@71274|asterids	35493|Streptophyta	-	-	-	-	-	-	-	-	-	-	-	-
PGSC0003DMG400003994	4113.PGSC0003DMT400010196	2CYQ0@1|root,2S5JM@2759|Eukaryota,37WGK@33090|Viridiplantae,3GKIT@35493|Streptophyta,44M92@71274|asterids	35493|Streptophyta	S	Plant invertase/pectin methylesterase inhibitor	-	-	-	-	-	-	-	-	-	PMEI
PGSC0003DMG400035592	4113.PGSC0003DMT400086021	2CRSE@1|root,2S47X@2759|Eukaryota,37W2Z@33090|Viridiplantae,3GKEA@35493|Streptophyta,44KAF@71274|asterids	35493|Streptophyta	S	Four repeated domains in the Fasciclin I family of proteins, present in many other contexts.	-	-	-	-	-	-	-	-	-	Fasciclin
PGSC0003DMG401003973	4113.PGSC0003DMT400010142	28K44@1|root,2SKNJ@2759|Eukaryota,37Y23@33090|Viridiplantae,3GNJ8@35493|Streptophyta,44RAN@71274|asterids	35493|Streptophyta	S	Agenet domain	-	-	-	-	-	-	-	-	-	Agenet
PGSC0003DMG400003975	4113.PGSC0003DMT400010145	KOG0316@1|root,KOG0316@2759|Eukaryota,37KA4@33090|Viridiplantae,3GA6E@35493|Streptophyta,44I6U@71274|asterids	35493|Streptophyta	S	WD domain, G-beta repeat	-	GO:0005575,GO:0005622,GO:0005623,GO:0005737,GO:0044424,GO:0044464	-	ko:K13124	-	-	-	-	ko00000,ko03041	WD40
PGSC0003DMG400003977	4113.PGSC0003DMT400010149	2BZPJ@1|root,2S2K0@2759|Eukaryota,37VHC@33090|Viridiplantae,3GJYI@35493|Streptophyta,44KFB@71274|asterids	35493|Streptophyta	S	Domain of unknown function (DUF4602)	-	-	-	-	-	-	-	-	-	DUF4602
PGSC0003DMG400003981	4113.PGSC0003DMT400010164	COG0548@1|root,KOG2436@2759|Eukaryota,37ITD@33090|Viridiplantae,3G7E6@35493|Streptophyta,44CB6@71274|asterids	35493|Streptophyta	E	Amino acid kinase family	NAGK	GO:0003674,GO:0003824,GO:0003991,GO:0005488,GO:0005575,GO:0005622,GO:0005623,GO:0005737,GO:0006082,GO:0006520,GO:0006525,GO:0006526,GO:0006591,GO:0006793,GO:0006796,GO:0006807,GO:0008150,GO:0008152,GO:0008652,GO:0009058,GO:0009064,GO:0009084,GO:0009507,GO:0009534,GO:0009536,GO:0009579,GO:0009987,GO:0016053,GO:0016301,GO:0016310,GO:0016597,GO:0016740,GO:0016772,GO:0016774,GO:0019752,GO:0031406,GO:…	2.7.2.8	ko:K00930	ko00220,ko01100,ko01110,ko01130,ko01210,ko01230,map00220,map01100,map01110,map01130,map01210,map01230	M00028	R02649	RC00002,RC00043	ko00000,ko00001,ko00002,ko01000	AA_kinase
PGSC0003DMG400003982	4081.Solyc11g005630.1.1	COG0515@1|root,2QT6D@2759|Eukaryota,37NYN@33090|Viridiplantae,3GCUZ@35493|Streptophyta,44QC3@71274|asterids	35493|Streptophyta	T	ATP binding protein	-	-	-	-	-	-	-	-	-	B_lectin,PAN_2,Pkinase,Pkinase_Tyr,S_locus_glycop
PGSC0003DMG400003984	4113.PGSC0003DMT400010171	COG5272@1|root,KOG0001@2759|Eukaryota,37K87@33090|Viridiplantae,3G7XW@35493|Streptophyta,44QC8@71274|asterids	35493|Streptophyta	O	Ubiquitin-like domain	-	-	-	ko:K08770	ko03320,map03320	-	-	-	ko00000,ko00001,ko04121	ubiquitin
PGSC0003DMG400025558	4113.PGSC0003DMT400065695	COG0515@1|root,2QT6D@2759|Eukaryota,37NYN@33090|Viridiplantae,3GCUZ@35493|Streptophyta,44QC3@71274|asterids	35493|Streptophyta	T	ATP binding protein	-	-	-	-	-	-	-	-	-	B_lectin,PAN_2,Pkinase,Pkinase_Tyr,S_locus_glycop
PGSC0003DMG400025555	4113.PGSC0003DMT400065689	COG0099@1|root,KOG3311@2759|Eukaryota,37Q2K@33090|Viridiplantae,3GA1U@35493|Streptophyta	33090|Viridiplantae	J	Belongs to the universal ribosomal protein uS13 family	-	GO:0003674,GO:0003676,GO:0003723,GO:0003729,GO:0003735,GO:0005198,GO:0005488,GO:0005575,GO:0005618,GO:0005622,GO:0005623,GO:0005634,GO:0005730,GO:0005737,GO:0005773,GO:0005774,GO:0005829,GO:0005840,GO:0005886,GO:0005911,GO:0006412,GO:0006413,GO:0006518,GO:0006807,GO:0008150,GO:0008152,GO:0009058,GO:0009059,GO:0009506,GO:0009987,GO:0010467,GO:0015935,GO:0016020,GO:0019538,GO:0022613,GO:0022626,GO:…	-	ko:K02964	ko03010,map03010	M00177	-	-	br01610,ko00000,ko00001,ko00002,ko03011	Ribosomal_S13
PGSC0003DMG400010975	4113.PGSC0003DMT400028504	2BZER@1|root,2QPQI@2759|Eukaryota,37MJF@33090|Viridiplantae,3GBM8@35493|Streptophyta,44R2W@71274|asterids	35493|Streptophyta	O	RING-type zinc-finger	-	-	-	-	-	-	-	-	-	zf-RING_2
PGSC0003DMG400025560	4113.PGSC0003DMT400065698	28M3U@1|root,2QTKN@2759|Eukaryota,37I26@33090|Viridiplantae,3GEM2@35493|Streptophyta,44EGQ@71274|asterids	35493|Streptophyta	H	RING-type E3 ubiquitin transferase	-	GO:0003674,GO:0003824,GO:0004842,GO:0005102,GO:0005488,GO:0005515,GO:0005575,GO:0005911,GO:0006464,GO:0006807,GO:0008150,GO:0008152,GO:0009506,GO:0009987,GO:0010033,GO:0010200,GO:0010243,GO:0016567,GO:0016740,GO:0019538,GO:0019787,GO:0030054,GO:0032446,GO:0033612,GO:0036211,GO:0042221,GO:0042493,GO:0043170,GO:0043412,GO:0044237,GO:0044238,GO:0044260,GO:0044267,GO:0050896,GO:0055044,GO:0070647,GO:…	-	-	-	-	-	-	-	U-box
PGSC0003DMG400025559	4113.PGSC0003DMT400065697	KOG0283@1|root,KOG0283@2759|Eukaryota,37HPU@33090|Viridiplantae,3GDF7@35493|Streptophyta,44IVG@71274|asterids	35493|Streptophyta	S	WD domain, G-beta repeat	-	GO:0005575,GO:0005622,GO:0005623,GO:0005737,GO:0005768,GO:0005794,GO:0005802,GO:0005829,GO:0010008,GO:0012505,GO:0016020,GO:0031090,GO:0031410,GO:0031982,GO:0031984,GO:0043226,GO:0043227,GO:0043229,GO:0043231,GO:0044422,GO:0044424,GO:0044431,GO:0044433,GO:0044440,GO:0044444,GO:0044446,GO:0044464,GO:0048471,GO:0097708,GO:0098588,GO:0098791,GO:0098805	-	ko:K20241	-	-	-	-	ko00000,ko04131	WD40
PGSC0003DMG400028672	4113.PGSC0003DMT400073800	2BZ6W@1|root,2S2J0@2759|Eukaryota,37V6K@33090|Viridiplantae,3GJSP@35493|Streptophyta,44KC5@71274|asterids	35493|Streptophyta	S	VQ motif	-	GO:0002218,GO:0002253,GO:0002376,GO:0002682,GO:0002684,GO:0005575,GO:0005622,GO:0005623,GO:0005634,GO:0007154,GO:0007165,GO:0008150,GO:0009870,GO:0009987,GO:0023052,GO:0031347,GO:0031349,GO:0043226,GO:0043227,GO:0043229,GO:0043231,GO:0044424,GO:0044464,GO:0045088,GO:0045089,GO:0048518,GO:0048583,GO:0048584,GO:0050776,GO:0050778,GO:0050789,GO:0050794,GO:0050896,GO:0051716,GO:0065007,GO:0080134	-	ko:K20725	ko04016,map04016	-	-	-	ko00000,ko00001	VQ
PGSC0003DMG400028656	4113.PGSC0003DMT400073758	COG2940@1|root,KOG1083@2759|Eukaryota,37JTV@33090|Viridiplantae,3GAD5@35493|Streptophyta,44GTE@71274|asterids	35493|Streptophyta	K	atxr5,sdg15	-	-	-	-	-	-	-	-	-	PHD,SET
PGSC0003DMG400028674	4113.PGSC0003DMT400073803	COG4677@1|root,2QW0X@2759|Eukaryota,37NR4@33090|Viridiplantae,3GAGP@35493|Streptophyta,44Q5C@71274|asterids	35493|Streptophyta	G	Plant invertase/pectin methylesterase inhibitor	-	GO:0003674,GO:0003824,GO:0004857,GO:0005575,GO:0005623,GO:0005886,GO:0008150,GO:0016020,GO:0016787,GO:0016788,GO:0030234,GO:0030599,GO:0043086,GO:0044092,GO:0044464,GO:0046910,GO:0050790,GO:0052689,GO:0065007,GO:0065009,GO:0071944,GO:0098772	3.1.1.11	ko:K01051	ko00040,ko01100,map00040,map01100	M00081	R02362	RC00460,RC00461	ko00000,ko00001,ko00002,ko01000	PMEI,Pectinesterase
PGSC0003DMG400028676	4113.PGSC0003DMT400073807	KOG1009@1|root,KOG1009@2759|Eukaryota,37RSF@33090|Viridiplantae,3GAHH@35493|Streptophyta,44FIA@71274|asterids	35493|Streptophyta	BL	Chromatin assembly factor	FAS2	GO:0000724,GO:0000725,GO:0003674,GO:0005488,GO:0005515,GO:0005575,GO:0005622,GO:0005623,GO:0005634,GO:0006139,GO:0006259,GO:0006281,GO:0006302,GO:0006310,GO:0006323,GO:0006325,GO:0006333,GO:0006334,GO:0006338,GO:0006725,GO:0006807,GO:0006950,GO:0006974,GO:0006996,GO:0007275,GO:0008150,GO:0008152,GO:0008283,GO:0009555,GO:0009653,GO:0009888,GO:0009933,GO:0009987,GO:0010026,GO:0016043,GO:0022607,GO:…	-	ko:K10751	-	-	-	-	ko00000,ko03036	WD40
PGSC0003DMG400028677	4113.PGSC0003DMT400073810	28IV7@1|root,2QR6W@2759|Eukaryota,37KSY@33090|Viridiplantae,3G7JJ@35493|Streptophyta,44EDF@71274|asterids	35493|Streptophyta	S	isoform X1	-	-	-	-	-	-	-	-	-	-
PGSC0003DMG400028697	4098.XP_009605667.1	2D0YH@1|root,2SG10@2759|Eukaryota	2759|Eukaryota	-	-	-	-	-	-	-	-	-	-	-	-
PGSC0003DMG400028682	4113.PGSC0003DMT400073820	28NPJ@1|root,2QTWR@2759|Eukaryota,37IU6@33090|Viridiplantae,3GEQF@35493|Streptophyta,44I5A@71274|asterids	35493|Streptophyta	G	Glycosyl hydrolases family 18	-	-	-	-	-	-	-	-	-	Glyco_hydro_18
PGSC0003DMG400035738	4113.PGSC0003DMT400086167	COG0194@1|root,KOG0707@2759|Eukaryota,37RE3@33090|Viridiplantae,3G9GT@35493|Streptophyta,44FID@71274|asterids	35493|Streptophyta	F	Guanylate kinase homologues.	-	GO:0003674,GO:0003824,GO:0004385,GO:0005575,GO:0005622,GO:0005623,GO:0005737,GO:0005739,GO:0005829,GO:0006139,GO:0006163,GO:0006725,GO:0006753,GO:0006793,GO:0006796,GO:0006807,GO:0008150,GO:0008152,GO:0009058,GO:0009116,GO:0009117,GO:0009119,GO:0009123,GO:0009126,GO:0009132,GO:0009135,GO:0009150,GO:0009161,GO:0009165,GO:0009167,GO:0009179,GO:0009185,GO:0009259,GO:0009507,GO:0009536,GO:0009987,GO:…	2.7.4.8	ko:K00942	ko00230,ko01100,map00230,map01100	M00050	R00332,R02090	RC00002	ko00000,ko00001,ko00002,ko01000	Guanylate_kin
PGSC0003DMG400028662	4113.PGSC0003DMT400073779	2CMVB@1|root,2QS6I@2759|Eukaryota,37N6M@33090|Viridiplantae,3GDXA@35493|Streptophyta,44DPZ@71274|asterids	35493|Streptophyta	G	No apical meristem (NAM) protein	-	GO:0003674,GO:0003700,GO:0005575,GO:0005622,GO:0005623,GO:0005634,GO:0005737,GO:0006355,GO:0008150,GO:0009314,GO:0009416,GO:0009628,GO:0009642,GO:0009644,GO:0009889,GO:0009891,GO:0009893,GO:0009962,GO:0010468,GO:0010556,GO:0010557,GO:0010604,GO:0010628,GO:0019219,GO:0019222,GO:0031323,GO:0031325,GO:0031326,GO:0031328,GO:0043226,GO:0043227,GO:0043229,GO:0043231,GO:0044424,GO:0044464,GO:0045893,GO:…	-	-	-	-	-	-	-	NAM
PGSC0003DMG402028683	4113.PGSC0003DMT400073824	KOG4197@1|root,KOG4197@2759|Eukaryota,37HWY@33090|Viridiplantae,3GBTT@35493|Streptophyta,44BEJ@71274|asterids	35493|Streptophyta	S	Pentatricopeptide repeat-containing protein	-	GO:0003674,GO:0003676,GO:0003723,GO:0003824,GO:0004518,GO:0004519,GO:0005488,GO:0005575,GO:0005622,GO:0005623,GO:0006139,GO:0006725,GO:0006807,GO:0008150,GO:0008152,GO:0009451,GO:0009987,GO:0016070,GO:0016787,GO:0016788,GO:0034641,GO:0043170,GO:0043226,GO:0043227,GO:0043229,GO:0043231,GO:0043412,GO:0044237,GO:0044238,GO:0044424,GO:0044464,GO:0046483,GO:0071704,GO:0090304,GO:0090305,GO:0097159,GO:…	-	-	-	-	-	-	-	PPR,PPR_1,PPR_2,PPR_3
PGSC0003DMG400028664	4113.PGSC0003DMT400073782	2C82H@1|root,2QV9R@2759|Eukaryota,37II6@33090|Viridiplantae,3GEN6@35493|Streptophyta,44DZS@71274|asterids	35493|Streptophyta	S	BTB POZ domain-containing protein	-	-	-	-	-	-	-	-	-	-
PGSC0003DMG400028684	4113.PGSC0003DMT400073830	KOG4197@1|root,KOG4197@2759|Eukaryota,37MRV@33090|Viridiplantae,3G7IK@35493|Streptophyta,44HP8@71274|asterids	35493|Streptophyta	S	DYW family of nucleic acid deaminases	-	GO:0003674,GO:0003676,GO:0003723,GO:0003824,GO:0004518,GO:0004519,GO:0005488,GO:0005575,GO:0005622,GO:0005623,GO:0006139,GO:0006725,GO:0006807,GO:0008150,GO:0008152,GO:0009451,GO:0009987,GO:0016070,GO:0016787,GO:0016788,GO:0034641,GO:0043170,GO:0043226,GO:0043227,GO:0043229,GO:0043231,GO:0043412,GO:0044237,GO:0044238,GO:0044424,GO:0044464,GO:0046483,GO:0071704,GO:0090304,GO:0090305,GO:0097159,GO:…	-	-	-	-	-	-	-	DYW_deaminase,PPR,PPR_2
PGSC0003DMG402028685	4113.PGSC0003DMT400073833	KOG4197@1|root,KOG4197@2759|Eukaryota,37HY9@33090|Viridiplantae,3GBJA@35493|Streptophyta,44CVG@71274|asterids	35493|Streptophyta	S	Pentatricopeptide repeat-containing protein	-	GO:0003674,GO:0003676,GO:0003723,GO:0003824,GO:0004518,GO:0004519,GO:0005488,GO:0005575,GO:0005622,GO:0005623,GO:0006139,GO:0006725,GO:0006807,GO:0008150,GO:0008152,GO:0009451,GO:0009987,GO:0016070,GO:0016787,GO:0016788,GO:0034641,GO:0043170,GO:0043226,GO:0043227,GO:0043229,GO:0043231,GO:0043412,GO:0044237,GO:0044238,GO:0044424,GO:0044464,GO:0046483,GO:0071704,GO:0090304,GO:0090305,GO:0097159,GO:…	-	-	-	-	-	-	-	DYW_deaminase,PPR,PPR_2
PGSC0003DMG400002998	4113.PGSC0003DMT400007759	299HP@1|root,2RGJQ@2759|Eukaryota,37I4J@33090|Viridiplantae,3GDH1@35493|Streptophyta,44JW2@71274|asterids	35493|Streptophyta	-	-	-	-	-	-	-	-	-	-	-	-
PGSC0003DMG400028666	4113.PGSC0003DMT400073788	KOG0198@1|root,KOG0198@2759|Eukaryota,37KQM@33090|Viridiplantae,3GERZ@35493|Streptophyta,44GU5@71274|asterids	35493|Streptophyta	T	Serine/Threonine protein kinases, catalytic domain	-	GO:0000165,GO:0000186,GO:0001932,GO:0001934,GO:0003674,GO:0003824,GO:0004672,GO:0004674,GO:0004709,GO:0005575,GO:0005622,GO:0005623,GO:0005737,GO:0006464,GO:0006468,GO:0006793,GO:0006796,GO:0006807,GO:0006950,GO:0006979,GO:0007154,GO:0007165,GO:0007346,GO:0008150,GO:0008152,GO:0009893,GO:0009966,GO:0009967,GO:0009987,GO:0010562,GO:0010604,GO:0010646,GO:0010647,GO:0016301,GO:0016310,GO:0016740,GO:…	2.7.11.25	ko:K04420	ko04010,ko04540,ko04912,map04010,map04540,map04912	M00688,M00689,M00690	-	-	ko00000,ko00001,ko00002,ko01000,ko01001	Pkinase
PGSC0003DMG400028687	4113.PGSC0003DMT400073836	28JP5@1|root,2QS2D@2759|Eukaryota,37P0A@33090|Viridiplantae,3G7GF@35493|Streptophyta,44CY7@71274|asterids	35493|Streptophyta	H	Modified RING finger domain	-	GO:0008150,GO:0010033,GO:0010200,GO:0010243,GO:0042221,GO:0042493,GO:0050896,GO:1901698,GO:1901700	-	-	-	-	-	-	-	U-box
PGSC0003DMG400045092	4113.PGSC0003DMT400095521	290FS@1|root,2RY3G@2759|Eukaryota,37V1Y@33090|Viridiplantae,3GPK6@35493|Streptophyta,44K3R@71274|asterids	35493|Streptophyta	K	ethylene-responsive transcription factor	-	-	-	ko:K14516	ko04016,ko04075,map04016,map04075	-	-	-	ko00000,ko00001,ko03000	AP2
PGSC0003DMG400028689	4113.PGSC0003DMT400073838	COG0652@1|root,KOG0865@2759|Eukaryota,37RRA@33090|Viridiplantae,3GCAH@35493|Streptophyta,44D5U@71274|asterids	35493|Streptophyta	O	PPIases accelerate the folding of proteins. It catalyzes the cis-trans isomerization of proline imidic peptide bonds in oligopeptides	-	GO:0000413,GO:0003674,GO:0003755,GO:0003824,GO:0005488,GO:0005575,GO:0005622,GO:0005623,GO:0005737,GO:0005739,GO:0005794,GO:0005829,GO:0006464,GO:0006807,GO:0007154,GO:0007165,GO:0008144,GO:0008150,GO:0008152,GO:0009987,GO:0010035,GO:0010038,GO:0012505,GO:0016018,GO:0016853,GO:0016859,GO:0018193,GO:0018208,GO:0019538,GO:0023052,GO:0033218,GO:0036211,GO:0042221,GO:0042277,GO:0043170,GO:0043226,GO:…	5.2.1.8	ko:K01802	-	-	-	-	ko00000,ko01000	Pro_isomerase
PGSC0003DMG400028690	4113.PGSC0003DMT400073840	28JEN@1|root,2QRTM@2759|Eukaryota,37KQT@33090|Viridiplantae,3GCEV@35493|Streptophyta,44IY5@71274|asterids	35493|Streptophyta	-	-	-	-	-	-	-	-	-	-	-	-
PGSC0003DMG400028671	4113.PGSC0003DMT400073799	KOG1192@1|root,KOG1192@2759|Eukaryota,37YJW@33090|Viridiplantae,3GSKC@35493|Streptophyta,44N75@71274|asterids	35493|Streptophyta	CG	Belongs to the UDP-glycosyltransferase family	-	-	-	-	-	-	-	-	-	UDPGT
PGSC0003DMG400028694	4113.PGSC0003DMT400073847	COG0642@1|root,KOG0519@2759|Eukaryota,37JVJ@33090|Viridiplantae,3GCQ7@35493|Streptophyta,44MW4@71274|asterids	35493|Streptophyta	T	May act early in the ethylene signal transduction pathway, possibly as an ethylene receptor, or as a regulator of the pathway	ETR3	GO:0003674,GO:0003824,GO:0004672,GO:0004674,GO:0005488,GO:0005575,GO:0005622,GO:0005623,GO:0005737,GO:0005783,GO:0006464,GO:0006468,GO:0006793,GO:0006796,GO:0006807,GO:0008150,GO:0008152,GO:0009966,GO:0009968,GO:0009987,GO:0010104,GO:0010105,GO:0010646,GO:0010648,GO:0012505,GO:0016301,GO:0016310,GO:0016740,GO:0016772,GO:0016773,GO:0019538,GO:0023051,GO:0023057,GO:0036211,GO:0042562,GO:0043170,GO:…	-	ko:K14509	ko04016,ko04075,map04016,map04075	-	-	-	ko00000,ko00001,ko01000	GAF,HATPase_c,HisKA,Response_reg
PGSC0003DMG400000999	4113.PGSC0003DMT400002603	28IMP@1|root,2QSVY@2759|Eukaryota,37QDK@33090|Viridiplantae,3GCVC@35493|Streptophyta,44H51@71274|asterids	35493|Streptophyta	K	Williams-Beuren syndrome DDT (WSD), D-TOX E motif	-	-	-	-	-	-	-	-	-	DDT,Homeobox,WHIM1,WSD
PGSC0003DMG400000988	4113.PGSC0003DMT400002573	KOG3227@1|root,KOG3227@2759|Eukaryota,37MVA@33090|Viridiplantae,3GCQQ@35493|Streptophyta,44RGW@71274|asterids	35493|Streptophyta	K	SSXT protein (N-terminal region)	-	GO:0003002,GO:0003674,GO:0003712,GO:0003713,GO:0007275,GO:0007389,GO:0008150,GO:0008283,GO:0009889,GO:0009891,GO:0009893,GO:0009955,GO:0010556,GO:0010557,GO:0010604,GO:0019219,GO:0019222,GO:0031323,GO:0031325,GO:0031326,GO:0031328,GO:0032501,GO:0032502,GO:0045935,GO:0048366,GO:0048367,GO:0048518,GO:0048522,GO:0048731,GO:0048827,GO:0048856,GO:0050789,GO:0050794,GO:0051171,GO:0051173,GO:0051252,GO:…	-	-	-	-	-	-	-	SSXT
PGSC0003DMG400000998	4113.PGSC0003DMT400002602	28N55@1|root,2QUQA@2759|Eukaryota,37M71@33090|Viridiplantae,3G9GV@35493|Streptophyta,44DZ3@71274|asterids	35493|Streptophyta	S	NYN domain	-	-	-	-	-	-	-	-	-	NYN
PGSC0003DMG400000997	4113.PGSC0003DMT400002599	COG3240@1|root,2QQP0@2759|Eukaryota,37KD4@33090|Viridiplantae,3GHJ0@35493|Streptophyta,44EUF@71274|asterids	35493|Streptophyta	I	Belongs to the 'GDSL' lipolytic enzyme family	-	-	-	-	-	-	-	-	-	Lipase_GDSL
PGSC0003DMG400000980	4113.PGSC0003DMT400002558	COG0458@1|root,KOG0370@2759|Eukaryota,37MJ1@33090|Viridiplantae,3GGQ1@35493|Streptophyta,44GKN@71274|asterids	35493|Streptophyta	EF	Belongs to the ATCase OTCase family	PYRB	GO:0003674,GO:0003824,GO:0004070,GO:0005575,GO:0005622,GO:0005623,GO:0005737,GO:0005829,GO:0006139,GO:0006220,GO:0006221,GO:0006725,GO:0006753,GO:0006793,GO:0006796,GO:0006807,GO:0006950,GO:0007154,GO:0008150,GO:0008152,GO:0009058,GO:0009117,GO:0009165,GO:0009218,GO:0009220,GO:0009259,GO:0009260,GO:0009267,GO:0009507,GO:0009532,GO:0009536,GO:0009570,GO:0009605,GO:0009987,GO:0009991,GO:0016036,GO:…	2.1.3.2	ko:K00609	ko00240,ko00250,ko01100,map00240,map00250,map01100	M00051	R01397	RC00064,RC02850	ko00000,ko00001,ko00002,ko01000	OTCace,OTCace_N
PGSC0003DMG400000979	4113.PGSC0003DMT400002556	28KJK@1|root,2QT11@2759|Eukaryota,37HMV@33090|Viridiplantae,3GD20@35493|Streptophyta,44FS8@71274|asterids	35493|Streptophyta	-	-	-	-	-	-	-	-	-	-	-	-
PGSC0003DMG400000993	4113.PGSC0003DMT400002590	KOG4197@1|root,KOG4197@2759|Eukaryota,37SCW@33090|Viridiplantae,3G90E@35493|Streptophyta,44FHP@71274|asterids	35493|Streptophyta	S	Pentatricopeptide repeat domain	-	GO:0003674,GO:0003676,GO:0003723,GO:0003824,GO:0004518,GO:0004519,GO:0005488,GO:0005575,GO:0005622,GO:0005623,GO:0005737,GO:0005739,GO:0006139,GO:0006725,GO:0006807,GO:0008150,GO:0008152,GO:0009451,GO:0009987,GO:0016070,GO:0016787,GO:0016788,GO:0034641,GO:0043170,GO:0043226,GO:0043227,GO:0043229,GO:0043231,GO:0043412,GO:0044237,GO:0044238,GO:0044424,GO:0044444,GO:0044464,GO:0046483,GO:0071704,GO:…	-	-	-	-	-	-	-	PPR
PGSC0003DMG400014109	4113.PGSC0003DMT400036595	28KCA@1|root,2QST8@2759|Eukaryota,37P57@33090|Viridiplantae,3GDGI@35493|Streptophyta,44N5Q@71274|asterids	35493|Streptophyta	S	expressed protein	-	-	-	-	-	-	-	-	-	NT-C2
PGSC0003DMG400014108	4113.PGSC0003DMT400036593	KOG3128@1|root,KOG3128@2759|Eukaryota,37KX7@33090|Viridiplantae,3GBUR@35493|Streptophyta,44MMS@71274|asterids	35493|Streptophyta	S	Cytosolic 5'-nucleotidase	-	-	3.1.3.5	ko:K01081	ko00230,ko00240,ko00760,ko01100,ko01110,map00230,map00240,map00760,map01100,map01110	-	R00183,R00511,R00963,R01126,R01227,R01569,R01664,R01968,R02088,R02102,R02323,R02719,R03346	RC00017	ko00000,ko00001,ko01000	UMPH-1
PGSC0003DMG400001988	4113.PGSC0003DMT400005027	KOG3128@1|root,KOG3128@2759|Eukaryota,37KX7@33090|Viridiplantae,3GBUR@35493|Streptophyta,44MMS@71274|asterids	35493|Streptophyta	S	Cytosolic 5'-nucleotidase	-	-	3.1.3.5	ko:K01081	ko00230,ko00240,ko00760,ko01100,ko01110,map00230,map00240,map00760,map01100,map01110	-	R00183,R00511,R00963,R01126,R01227,R01569,R01664,R01968,R02088,R02102,R02323,R02719,R03346	RC00017	ko00000,ko00001,ko01000	UMPH-1
PGSC0003DMG400009213	4113.PGSC0003DMT400023804	KOG0637@1|root,KOG0637@2759|Eukaryota,37JCU@33090|Viridiplantae,3GGAN@35493|Streptophyta,44FWB@71274|asterids	35493|Streptophyta	G	Sucrose transport	SUT1	-	-	ko:K15378	-	-	-	-	ko00000,ko02000	MFS_2
PGSC0003DMG400033163	4113.PGSC0003DMT400060802	COG2801@1|root,KOG0017@2759|Eukaryota,37UZ7@33090|Viridiplantae,3GIGD@35493|Streptophyta	35493|Streptophyta	B	transposition, RNA-mediated	-	-	-	-	-	-	-	-	-	-
PGSC0003DMG400002007	4113.PGSC0003DMT400005075	KOG0800@1|root,KOG0800@2759|Eukaryota,38AFP@33090|Viridiplantae,3GVUA@35493|Streptophyta,44TD9@71274|asterids	35493|Streptophyta	O	finger protein	-	-	-	-	-	-	-	-	-	zf-RING_2
PGSC0003DMG400001985	4113.PGSC0003DMT400005019	COG0484@1|root,KOG0712@2759|Eukaryota,37MSG@33090|Viridiplantae,3GATR@35493|Streptophyta,44SKX@71274|asterids	35493|Streptophyta	O	DnaJ central domain	-	-	-	ko:K09503	ko04141,map04141	-	-	-	ko00000,ko00001,ko03029,ko03110	DnaJ,DnaJ_C,DnaJ_CXXCXGXG
PGSC0003DMG400043674	4113.PGSC0003DMT400094103	KOG4373@1|root,KOG4373@2759|Eukaryota,37U7J@33090|Viridiplantae,3GIS0@35493|Streptophyta,44SJK@71274|asterids	35493|Streptophyta	S	Werner Syndrome-like exonuclease	-	GO:0003674,GO:0003824,GO:0004518,GO:0004527,GO:0006139,GO:0006725,GO:0006807,GO:0008150,GO:0008152,GO:0008408,GO:0009987,GO:0016787,GO:0016788,GO:0034641,GO:0043170,GO:0044237,GO:0044238,GO:0046483,GO:0071704,GO:0090304,GO:0090305,GO:1901360	3.1.11.1	ko:K20777	-	-	-	-	ko00000,ko01000,ko03400	DNA_pol_A_exo1
PGSC0003DMG400001999	4113.PGSC0003DMT400005064	28IJ9@1|root,2QV97@2759|Eukaryota,37SGJ@33090|Viridiplantae,3GGN0@35493|Streptophyta,44JCD@71274|asterids	35493|Streptophyta	S	basic region leucin zipper	-	-	-	-	-	-	-	-	-	-
PGSC0003DMG402001984	4113.PGSC0003DMT400005018	KOG1655@1|root,KOG1655@2759|Eukaryota,37Q3X@33090|Viridiplantae,3GGH6@35493|Streptophyta,44RH9@71274|asterids	35493|Streptophyta	U	Snf7	-	GO:0005575,GO:0005622,GO:0005623,GO:0005737,GO:0005768,GO:0005770,GO:0005771,GO:0012505,GO:0031410,GO:0031982,GO:0043226,GO:0043227,GO:0043229,GO:0044424,GO:0044444,GO:0044464,GO:0097708	-	ko:K12198	ko04144,ko04217,map04144,map04217	M00412	-	-	ko00000,ko00001,ko00002,ko04131	Snf7
PGSC0003DMG401001984	4113.PGSC0003DMT400005017	KOG4658@1|root,KOG4658@2759|Eukaryota,37R5S@33090|Viridiplantae,3GG27@35493|Streptophyta,44QVU@71274|asterids	35493|Streptophyta	T	Resistance protein	-	GO:0005575,GO:0005623,GO:0005886,GO:0006950,GO:0006952,GO:0007154,GO:0007165,GO:0008150,GO:0009987,GO:0016020,GO:0023052,GO:0044464,GO:0050789,GO:0050794,GO:0050896,GO:0051716,GO:0065007,GO:0071944	-	ko:K13459,ko:K13460,ko:K20599	ko04016,ko04626,map04016,map04626	-	-	-	ko00000,ko00001	LRR_8,NB-ARC
PGSC0003DMG400001983	4113.PGSC0003DMT400005013	KOG4658@1|root,KOG4658@2759|Eukaryota,37R5S@33090|Viridiplantae,3GG27@35493|Streptophyta,44QVU@71274|asterids	35493|Streptophyta	T	Resistance protein	-	GO:0005575,GO:0005623,GO:0005886,GO:0006950,GO:0006952,GO:0007154,GO:0007165,GO:0008150,GO:0009987,GO:0016020,GO:0023052,GO:0044464,GO:0050789,GO:0050794,GO:0050896,GO:0051716,GO:0065007,GO:0071944	-	ko:K13459,ko:K13460,ko:K20599	ko04016,ko04626,map04016,map04626	-	-	-	ko00000,ko00001	LRR_8,NB-ARC
PGSC0003DMG400001982	4113.PGSC0003DMT400005012	KOG4658@1|root,KOG4658@2759|Eukaryota,37R5S@33090|Viridiplantae,3GG27@35493|Streptophyta,44QVU@71274|asterids	35493|Streptophyta	T	Resistance protein	-	GO:0005575,GO:0005623,GO:0005886,GO:0006950,GO:0006952,GO:0007154,GO:0007165,GO:0008150,GO:0009987,GO:0016020,GO:0023052,GO:0044464,GO:0050789,GO:0050794,GO:0050896,GO:0051716,GO:0065007,GO:0071944	-	ko:K13459,ko:K13460,ko:K20599	ko04016,ko04626,map04016,map04626	-	-	-	ko00000,ko00001	LRR_8,NB-ARC
PGSC0003DMG400001981	4113.PGSC0003DMT400005011	KOG4658@1|root,KOG4658@2759|Eukaryota,37R5S@33090|Viridiplantae,3GG27@35493|Streptophyta,44QVU@71274|asterids	35493|Streptophyta	T	Resistance protein	-	GO:0005575,GO:0005623,GO:0005886,GO:0006950,GO:0006952,GO:0007154,GO:0007165,GO:0008150,GO:0009987,GO:0016020,GO:0023052,GO:0044464,GO:0050789,GO:0050794,GO:0050896,GO:0051716,GO:0065007,GO:0071944	-	ko:K13459,ko:K13460,ko:K20599	ko04016,ko04626,map04016,map04626	-	-	-	ko00000,ko00001	LRR_8,NB-ARC
PGSC0003DMG400001980	4113.PGSC0003DMT400005010	2A3DW@1|root,2RY52@2759|Eukaryota,37KGF@33090|Viridiplantae,3GI52@35493|Streptophyta,44J7W@71274|asterids	35493|Streptophyta	S	Nuclear transport factor 2 (NTF2) family protein	-	-	-	-	-	-	-	-	-	-
PGSC0003DMG402001979	4113.PGSC0003DMT400005006	KOG4658@1|root,KOG4658@2759|Eukaryota,37R5S@33090|Viridiplantae,3GG27@35493|Streptophyta,44QVU@71274|asterids	35493|Streptophyta	T	Resistance protein	-	GO:0005575,GO:0005623,GO:0005886,GO:0006950,GO:0006952,GO:0007154,GO:0007165,GO:0008150,GO:0009987,GO:0016020,GO:0023052,GO:0044464,GO:0050789,GO:0050794,GO:0050896,GO:0051716,GO:0065007,GO:0071944	-	ko:K13459,ko:K13460,ko:K20599	ko04016,ko04626,map04016,map04626	-	-	-	ko00000,ko00001	LRR_8,NB-ARC
PGSC0003DMG402001978	4113.PGSC0003DMT400005002	COG1252@1|root,KOG2495@2759|Eukaryota,37IIY@33090|Viridiplantae,3GB2W@35493|Streptophyta,44HX0@71274|asterids	35493|Streptophyta	C	Pyridine nucleotide-disulphide oxidoreductase	-	-	-	-	-	-	-	-	-	Pyr_redox_2
PGSC0003DMG401001978	4113.PGSC0003DMT400005001	COG3648@1|root,KOG1599@2759|Eukaryota,37MHV@33090|Viridiplantae,3GACE@35493|Streptophyta,44B5A@71274|asterids	35493|Streptophyta	Q	Catalyzes the oxidation of uric acid to 5- hydroxyisourate, which is further processed to form (S)-allantoin	-	GO:0003674,GO:0003824,GO:0004846,GO:0005575,GO:0005622,GO:0005623,GO:0005737,GO:0005777,GO:0006996,GO:0007031,GO:0008150,GO:0008152,GO:0009987,GO:0016043,GO:0016491,GO:0016661,GO:0016663,GO:0042579,GO:0043226,GO:0043227,GO:0043229,GO:0043231,GO:0044424,GO:0044444,GO:0044464,GO:0055114,GO:0071840	1.7.3.3	ko:K00365	ko00230,ko00232,ko01100,ko01120,map00230,map00232,map01100,map01120	M00546	R02106,R07981	RC02107,RC02551	ko00000,ko00001,ko00002,ko01000	Uricase
PGSC0003DMG400001977	4113.PGSC0003DMT400004999	COG5126@1|root,KOG0027@2759|Eukaryota,37V9H@33090|Viridiplantae,3GIZZ@35493|Streptophyta,44SI3@71274|asterids	35493|Streptophyta	T	Regulator of gene silencing	-	GO:0000302,GO:0001101,GO:0003674,GO:0005488,GO:0005509,GO:0005575,GO:0005622,GO:0005623,GO:0005634,GO:0005737,GO:0005886,GO:0006950,GO:0006979,GO:0008150,GO:0009611,GO:0010035,GO:0010193,GO:0016020,GO:0042221,GO:0042493,GO:0043167,GO:0043169,GO:0043226,GO:0043227,GO:0043229,GO:0043231,GO:0044424,GO:0044464,GO:0046677,GO:0046872,GO:0050896,GO:0071944,GO:1901700	-	ko:K13448	ko04626,map04626	-	-	-	ko00000,ko00001	EF-hand_1,EF-hand_5,EF-hand_8
PGSC0003DMG400001976	4081.Solyc11g006580.1.1	COG0494@1|root,2QSDR@2759|Eukaryota,37PQM@33090|Viridiplantae,3GACG@35493|Streptophyta,44IT1@71274|asterids	35493|Streptophyta	G	Belongs to the Nudix hydrolase family	-	GO:0003674,GO:0003824,GO:0004551,GO:0005575,GO:0005622,GO:0005623,GO:0005737,GO:0006139,GO:0006725,GO:0006753,GO:0006793,GO:0006796,GO:0006807,GO:0008150,GO:0008152,GO:0008893,GO:0009507,GO:0009536,GO:0009987,GO:0016462,GO:0016787,GO:0016788,GO:0016794,GO:0016817,GO:0016818,GO:0019637,GO:0034432,GO:0034641,GO:0042578,GO:0043226,GO:0043227,GO:0043229,GO:0043231,GO:0044237,GO:0044238,GO:0044281,GO:…	-	-	-	-	-	-	-	NUDIX
PGSC0003DMG400001994	4113.PGSC0003DMT400005046	KOG4658@1|root,KOG4658@2759|Eukaryota,37R5S@33090|Viridiplantae,3GG27@35493|Streptophyta,44QVU@71274|asterids	35493|Streptophyta	T	Resistance protein	-	GO:0005575,GO:0005623,GO:0005886,GO:0006950,GO:0006952,GO:0007154,GO:0007165,GO:0008150,GO:0009987,GO:0016020,GO:0023052,GO:0044464,GO:0050789,GO:0050794,GO:0050896,GO:0051716,GO:0065007,GO:0071944	-	ko:K13459,ko:K13460,ko:K20599	ko04016,ko04626,map04016,map04626	-	-	-	ko00000,ko00001	LRR_8,NB-ARC
PGSC0003DMG400001993	4113.PGSC0003DMT400005041	KOG4658@1|root,KOG4658@2759|Eukaryota,37R5S@33090|Viridiplantae,3GG27@35493|Streptophyta,44QVU@71274|asterids	35493|Streptophyta	T	Resistance protein	-	GO:0005575,GO:0005623,GO:0005886,GO:0006950,GO:0006952,GO:0007154,GO:0007165,GO:0008150,GO:0009987,GO:0016020,GO:0023052,GO:0044464,GO:0050789,GO:0050794,GO:0050896,GO:0051716,GO:0065007,GO:0071944	-	ko:K13459,ko:K13460,ko:K20599	ko04016,ko04626,map04016,map04626	-	-	-	ko00000,ko00001	LRR_8,NB-ARC
PGSC0003DMG400001992	4113.PGSC0003DMT400005040	KOG4658@1|root,KOG4658@2759|Eukaryota,37R5S@33090|Viridiplantae,3GG27@35493|Streptophyta,44QVU@71274|asterids	35493|Streptophyta	T	Resistance protein	-	GO:0005575,GO:0005623,GO:0005886,GO:0006950,GO:0006952,GO:0007154,GO:0007165,GO:0008150,GO:0009987,GO:0016020,GO:0023052,GO:0044464,GO:0050789,GO:0050794,GO:0050896,GO:0051716,GO:0065007,GO:0071944	-	ko:K13459,ko:K13460,ko:K20599	ko04016,ko04626,map04016,map04626	-	-	-	ko00000,ko00001	LRR_8,NB-ARC
PGSC0003DMG400043603	4113.PGSC0003DMT400094032	KOG4658@1|root,KOG4658@2759|Eukaryota,37R5S@33090|Viridiplantae,3GG27@35493|Streptophyta,44QVU@71274|asterids	35493|Streptophyta	T	Resistance protein	-	GO:0005575,GO:0005623,GO:0005886,GO:0006950,GO:0006952,GO:0007154,GO:0007165,GO:0008150,GO:0009987,GO:0016020,GO:0023052,GO:0044464,GO:0050789,GO:0050794,GO:0050896,GO:0051716,GO:0065007,GO:0071944	-	ko:K13459,ko:K13460,ko:K20599	ko04016,ko04626,map04016,map04626	-	-	-	ko00000,ko00001	LRR_8,NB-ARC
PGSC0003DMG400019667	4113.PGSC0003DMT400050619	KOG4658@1|root,KOG4658@2759|Eukaryota,37P43@33090|Viridiplantae,3GF32@35493|Streptophyta,44MFY@71274|asterids	35493|Streptophyta	T	Belongs to the disease resistance NB-LRR family	-	-	-	ko:K19613	ko04014,map04014	-	-	-	ko00000,ko00001	LRR_8,NB-ARC
PGSC0003DMG400007606	4113.PGSC0003DMT400019683	KOG4658@1|root,KOG4658@2759|Eukaryota,37R5S@33090|Viridiplantae,3GG27@35493|Streptophyta,44QVU@71274|asterids	35493|Streptophyta	T	Resistance protein	-	GO:0005575,GO:0005623,GO:0005886,GO:0006950,GO:0006952,GO:0007154,GO:0007165,GO:0008150,GO:0009987,GO:0016020,GO:0023052,GO:0044464,GO:0050789,GO:0050794,GO:0050896,GO:0051716,GO:0065007,GO:0071944	-	ko:K13459,ko:K13460,ko:K20599	ko04016,ko04626,map04016,map04626	-	-	-	ko00000,ko00001	LRR_8,NB-ARC
PGSC0003DMG401007604	4113.PGSC0003DMT400019675	COG1503@1|root,KOG0688@2759|Eukaryota,37YK2@33090|Viridiplantae,3GNJB@35493|Streptophyta,44D3R@71274|asterids	35493|Streptophyta	J	Eukaryotic peptide chain release factor subunit	-	-	-	ko:K03265	ko03015,map03015	-	-	-	ko00000,ko00001,ko03012,ko03019	eRF1_1,eRF1_2,eRF1_3
PGSC0003DMG401007600	4113.PGSC0003DMT400019660	KOG4197@1|root,KOG4197@2759|Eukaryota,37PAV@33090|Viridiplantae,3G9BC@35493|Streptophyta,44CBN@71274|asterids	35493|Streptophyta	A	Pentatricopeptide repeat-containing protein	-	GO:0003674,GO:0003676,GO:0003723,GO:0003824,GO:0004518,GO:0004519,GO:0005488,GO:0005575,GO:0005622,GO:0005623,GO:0005737,GO:0006139,GO:0006725,GO:0006807,GO:0008150,GO:0008152,GO:0009451,GO:0009507,GO:0009536,GO:0009987,GO:0016070,GO:0016787,GO:0016788,GO:0034641,GO:0043170,GO:0043226,GO:0043227,GO:0043229,GO:0043231,GO:0043412,GO:0044237,GO:0044238,GO:0044424,GO:0044444,GO:0044464,GO:0046483,GO:…	-	-	-	-	-	-	-	PPR,PPR_1,PPR_2,PPR_3,RRM_1
PGSC0003DMG400007599	4113.PGSC0003DMT400019655	COG1383@1|root,KOG0187@2759|Eukaryota,37UJA@33090|Viridiplantae,3GHZM@35493|Streptophyta,44NZI@71274|asterids	35493|Streptophyta	J	Ribosomal S17	-	-	-	ko:K02962	ko03010,map03010	M00177,M00179	-	-	br01610,ko00000,ko00001,ko00002,ko03011	Ribosomal_S17e
PGSC0003DMG400007597	4113.PGSC0003DMT400019653	COG0531@1|root,KOG1286@2759|Eukaryota,37JF4@33090|Viridiplantae,3GEF2@35493|Streptophyta,44ERZ@71274|asterids	35493|Streptophyta	E	Cationic amino acid transporter	-	GO:0003333,GO:0003674,GO:0005215,GO:0005342,GO:0005575,GO:0005623,GO:0005886,GO:0006810,GO:0006811,GO:0006820,GO:0006865,GO:0008150,GO:0008509,GO:0008514,GO:0009605,GO:0009607,GO:0009624,GO:0015075,GO:0015171,GO:0015318,GO:0015711,GO:0015849,GO:0016020,GO:0022857,GO:0034220,GO:0043207,GO:0044464,GO:0046942,GO:0046943,GO:0050896,GO:0051179,GO:0051234,GO:0051704,GO:0051707,GO:0055085,GO:0071702,GO:…	-	ko:K03294,ko:K13863,ko:K13865	ko05206,map05206	-	-	-	ko00000,ko00001,ko02000	AA_permease_2,AA_permease_C
PGSC0003DMG400001279	4113.PGSC0003DMT400003235	2BYKQ@1|root,2RRM0@2759|Eukaryota,383KY@33090|Viridiplantae,3GIIV@35493|Streptophyta,44T5R@71274|asterids	35493|Streptophyta	S	Cupin domain	-	-	-	-	-	-	-	-	-	Cupin_1
PGSC0003DMG400023965	4113.PGSC0003DMT400061566	28IYG@1|root,2QRA4@2759|Eukaryota,37KU6@33090|Viridiplantae,3GFCK@35493|Streptophyta,44RCU@71274|asterids	35493|Streptophyta	S	Phloem protein 2	-	-	-	-	-	-	-	-	-	F-box,PP2
PGSC0003DMG400023979	4113.PGSC0003DMT400061603	2E073@1|root,2S7NJ@2759|Eukaryota,37WWK@33090|Viridiplantae,3GKTC@35493|Streptophyta,44U6R@71274|asterids	35493|Streptophyta	S	isoform X1	-	-	-	ko:K22255	-	-	-	-	ko00000,ko04131	IATP
PGSC0003DMG400023966	4113.PGSC0003DMT400061571	KOG4520@1|root,KOG4520@2759|Eukaryota,37S03@33090|Viridiplantae,3GE6T@35493|Streptophyta,44HAE@71274|asterids	35493|Streptophyta	S	Multiple myeloma tumor-associated protein	-	-	-	-	-	-	-	-	-	MMtag
PGSC0003DMG400023981	4113.PGSC0003DMT400061605	KOG1780@1|root,KOG1780@2759|Eukaryota,37W4S@33090|Viridiplantae,3GK59@35493|Streptophyta,44KYT@71274|asterids	35493|Streptophyta	A	Small nuclear ribonucleoprotein	-	GO:0000375,GO:0000377,GO:0000398,GO:0003674,GO:0003676,GO:0003723,GO:0003729,GO:0005488,GO:0005575,GO:0005622,GO:0005623,GO:0005634,GO:0005681,GO:0005682,GO:0005684,GO:0005685,GO:0005686,GO:0005687,GO:0005689,GO:0005737,GO:0005829,GO:0006139,GO:0006396,GO:0006397,GO:0006725,GO:0006807,GO:0008150,GO:0008152,GO:0008380,GO:0009987,GO:0010467,GO:0016070,GO:0016071,GO:0030532,GO:0032991,GO:0034641,GO:…	-	ko:K11099	ko03040,map03040	M00351,M00352,M00354,M00355,M00398	-	-	ko00000,ko00001,ko00002,ko03032,ko03041	LSM
PGSC0003DMG400023970	4113.PGSC0003DMT400061577	COG0164@1|root,KOG2299@2759|Eukaryota,37JMF@33090|Viridiplantae,3GAVX@35493|Streptophyta,44BYV@71274|asterids	35493|Streptophyta	L	Endonuclease that specifically degrades the RNA of RNA- DNA hybrids	-	GO:0003674,GO:0003824,GO:0004518,GO:0004519,GO:0004521,GO:0004523,GO:0004540,GO:0005575,GO:0005622,GO:0005623,GO:0006139,GO:0006259,GO:0006260,GO:0006261,GO:0006271,GO:0006273,GO:0006281,GO:0006298,GO:0006401,GO:0006725,GO:0006807,GO:0006950,GO:0006974,GO:0008150,GO:0008152,GO:0009056,GO:0009057,GO:0009058,GO:0009059,GO:0009987,GO:0016070,GO:0016787,GO:0016788,GO:0016891,GO:0016893,GO:0019439,GO:…	3.1.26.4	ko:K10743	ko03030,map03030	-	-	-	ko00000,ko00001,ko01000,ko03032	RNase_HII
PGSC0003DMG400023982	4113.PGSC0003DMT400061606	KOG4831@1|root,KOG4831@2759|Eukaryota,37V7M@33090|Viridiplantae,3GJGE@35493|Streptophyta,44KEP@71274|asterids	35493|Streptophyta	S	Transmembrane protein 234 homolog	-	-	-	-	-	-	-	-	-	TMEM234
PGSC0003DMG400023983	4081.Solyc11g006880.1.1	KOG4054@1|root,KOG4054@2759|Eukaryota,37VIW@33090|Viridiplantae,3GIWM@35493|Streptophyta,44K47@71274|asterids	35493|Streptophyta	S	Jagunal, ER re-organisation during oogenesis	-	-	-	-	-	-	-	-	-	Jagunal
PGSC0003DMG400023984	4113.PGSC0003DMT400061611	2915V@1|root,2R81P@2759|Eukaryota,3889X@33090|Viridiplantae,3GZ3R@35493|Streptophyta,44U5E@71274|asterids	35493|Streptophyta	-	-	-	-	-	-	-	-	-	-	-	-
PGSC0003DMG400023971	4113.PGSC0003DMT400061578	2A018@1|root,2STB7@2759|Eukaryota,381DN@33090|Viridiplantae,3GR17@35493|Streptophyta,44M0F@71274|asterids	35493|Streptophyta	-	-	-	-	-	-	-	-	-	-	-	-
PGSC0003DMG400023985	4113.PGSC0003DMT400061612	COG0633@1|root,2RZ87@2759|Eukaryota,37V1W@33090|Viridiplantae,3GIWE@35493|Streptophyta,44JNX@71274|asterids	35493|Streptophyta	C	Ferredoxins are iron-sulfur proteins that transfer electrons in a wide variety of metabolic reactions	-	GO:0005575,GO:0005622,GO:0005623,GO:0005737,GO:0009507,GO:0009536,GO:0043226,GO:0043227,GO:0043229,GO:0043231,GO:0044424,GO:0044444,GO:0044464	-	ko:K02639	ko00195,map00195	-	-	-	ko00000,ko00001,ko00194	Fer2
PGSC0003DMG400023989	4113.PGSC0003DMT400061626	2C29V@1|root,2QQJ5@2759|Eukaryota,37JVA@33090|Viridiplantae,3GF5V@35493|Streptophyta,44ET8@71274|asterids	35493|Streptophyta	S	isoform X1	-	-	-	-	-	-	-	-	-	Ada3
PGSC0003DMG400023990	4113.PGSC0003DMT400061629	28K4X@1|root,2QT46@2759|Eukaryota,37K28@33090|Viridiplantae,3GB6D@35493|Streptophyta,44G1B@71274|asterids	35493|Streptophyta	S	trichome birefringence-like 36	-	GO:0003674,GO:0003824,GO:0005575,GO:0005622,GO:0005623,GO:0005737,GO:0005794,GO:0008150,GO:0008374,GO:0009987,GO:0012505,GO:0016407,GO:0016413,GO:0016740,GO:0016746,GO:0016747,GO:0043226,GO:0043227,GO:0043229,GO:0043231,GO:0044424,GO:0044444,GO:0044464,GO:0071554	3.1.3.24	ko:K07024	ko00500,map00500	-	R00805,R06211	RC00017	ko00000,ko00001,ko01000	PC-Esterase,PMR5N
PGSC0003DMG400023975	4113.PGSC0003DMT400061587	COG1612@1|root,KOG2725@2759|Eukaryota,37NYZ@33090|Viridiplantae,3GCV2@35493|Streptophyta,44DNC@71274|asterids	35493|Streptophyta	O	cytochrome c oxidase	-	GO:0005575,GO:0005622,GO:0005623,GO:0005737,GO:0005739,GO:0005740,GO:0005743,GO:0016020,GO:0019866,GO:0031090,GO:0031966,GO:0031967,GO:0031975,GO:0043226,GO:0043227,GO:0043229,GO:0043231,GO:0044422,GO:0044424,GO:0044429,GO:0044444,GO:0044446,GO:0044464	-	ko:K02259	ko00190,ko00860,ko01100,ko01110,ko02020,ko04714,map00190,map00860,map01100,map01110,map02020,map04714	M00154	R07412	RC00769	ko00000,ko00001,ko00002,ko03029	COX15-CtaA
PGSC0003DMG402023991	4113.PGSC0003DMT400061634	28JUJ@1|root,2QS8H@2759|Eukaryota,37K24@33090|Viridiplantae,3GECI@35493|Streptophyta,44SSR@71274|asterids	35493|Streptophyta	S	Alpha/beta hydrolase family	-	-	-	-	-	-	-	-	-	Abhydrolase_1,Abhydrolase_6,Hydrolase_4
PGSC0003DMG401023992	4113.PGSC0003DMT400061638	2CRGY@1|root,2R822@2759|Eukaryota,37Q3W@33090|Viridiplantae,3GA14@35493|Streptophyta,44E24@71274|asterids	35493|Streptophyta	-	-	-	-	-	-	-	-	-	-	-	-
PGSC0003DMG401000914	4113.PGSC0003DMT400002381	COG0744@1|root,2RIBP@2759|Eukaryota,37P1F@33090|Viridiplantae,3G95M@35493|Streptophyta,44S86@71274|asterids	35493|Streptophyta	M	Transglycosylase	-	GO:0003674,GO:0005488,GO:0008144,GO:0008658,GO:0031406,GO:0033218,GO:0033293,GO:0036094,GO:0043167,GO:0043168,GO:0043177,GO:0097159,GO:1901363,GO:1901681	-	-	-	-	-	-	-	Transgly,Transpeptidase
PGSC0003DMG400019486	4113.PGSC0003DMT400050188	COG5080@1|root,KOG3103@2759|Eukaryota,37IB2@33090|Viridiplantae,3GGGC@35493|Streptophyta,44E53@71274|asterids	35493|Streptophyta	U	Yip1 domain	-	-	-	ko:K20363	-	-	-	-	ko00000,ko04131	Yip1
PGSC0003DMG400019487	4113.PGSC0003DMT400050190	KOG2953@1|root,KOG2953@2759|Eukaryota,37M6S@33090|Viridiplantae,3GGD5@35493|Streptophyta,44CHS@71274|asterids	35493|Streptophyta	A	R3H domain	-	-	-	ko:K02865,ko:K14396	ko03010,ko03015,ko05164,map03010,map03015,map05164	M00177	-	-	br01610,ko00000,ko00001,ko00002,ko03011,ko03019	R3H,SUZ
[truncated: 23,839 more rows]
